# Supplementary material for: USF1-ATRAP-PBX3 Axis Promote Breast Cancer Glycolysis and Malignant Phenotype by Activating AKT/mTOR Signaling
Source: Int J Biol Sci. 2022 Mar 14;18(6):2452–71. doi: 10.7150/ijbs.69134 (PMC8990462; doi:10.7150/ijbs.69134)
Supplement: Supplementary file 2 — Supplementary table 3. [file ijbsv18p2452s2.xlsx]

## Sheet: Sheet1
ATRAP-shRNA			ATRAP-shNC
E4493.1_.PrimeView..CEL	E4493.2_.PrimeView..CEL	E4493.3_.PrimeView..CEL	E4492.3_.PrimeView..CEL	E4492.1_.PrimeView..CEL	E4492.2_.PrimeView..CEL	logFC	Regulation	Gene Symbol	AveExpr	t	P.Value	adj.P.Val	B
-0.0810944	-0.0505778	-0.0746438	0.0505756	0.0733747	0.0915346	-0.1406	down	ATP6V1B2	0.00152816	-3.94378	0.00479464	0.0415327	-2.43872
0.110942	0.177567	0.101237	-0.121787	-0.101237	-0.136363	0.249711	up	ATP6V1F	0.00505988	6.42432	0.000261093	0.00652388	0.677056
-0.0533952	-0.0939742	-0.141048	0.125217	0.0532145	0.124609	-0.197153	down	CLIP1	0.00243721	-4.65548	0.00190462	0.0225332	-1.45396
0.126808	0.174208	0.170493	-0.13622	-0.144707	-0.0993052	0.283914	up	DEPTOR	0.0152126	7.65228	8.16645e-05	0.0031808	1.91805
0.0870523	0.0870523	0.0670624	-0.0670624	-0.093915	-0.190878	0.197674	up	DVL1	-0.018448	4.50701	0.00229486	0.0256368	-1.65333
0.07682	0.0962344	0.105506	-0.0959787	-0.0540289	-0.06784	0.165469	up	DVL2	0.0101189	4.6441	0.00193183	0.0227161	-1.46913
-0.142456	-0.0900885	-0.0960369	0.138907	0.0822016	0.208516	-0.252736	down	EIF4B	0.0168407	-5.64711	0.000594387	0.010827	-0.205223
-0.293148	-0.0442176	-0.209442	0.0825319	0.0442176	0.19742	-0.290326	down	FNIP2	-0.0371062	-4.06256	0.00408849	0.0375866	-2.26935
-0.163073	-0.0373318	-0.119791	0.107175	0.0137517	0.249649	-0.230257	down	FZD6	0.0083967	-3.48562	0.00903656	0.0637322	-3.10899
0.16623	0.0478956	0.0899658	-0.112619	-0.135228	-0.0560563	0.202665	up	GRB10	3.13393e-05	4.44364	0.00248738	0.02718	-1.73943
-0.127446	-0.235375	-0.147461	0.183707	0.244696	0.145189	-0.361291	down	GSK3B	0.0105516	-7.74217	7.54438e-05	0.00307025	2.00226
-0.0852164	-0.0664183	-0.0601906	0.0593987	0.0889698	0.103114	-0.154436	down	IGF1R	0.00660947	-4.33564	0.00285728	0.0296383	-1.88749
0.188267	0.0775825	0.0416873	-0.19965	-0.124729	-0.114796	0.248904	up	IRS1	-0.0219398	4.91759	0.00138137	0.0183374	-1.10992
0.0325167	0.0991523	0.0856602	-0.0614357	-0.100151	-0.0317252	0.13688	up	KRAS	0.00400297	3.44575	0.00956238	0.0661965	-3.16849
-0.19042	-0.179733	-0.202477	0.179732	0.203342	0.203342	-0.386349	down	LRP5	0.00229788	-11.1223	5.98517e-06	0.000682897	4.64981
0.129965	0.0404968	0.0882397	-0.0404968	-0.0703907	-0.0731773	0.147589	up	MAP2K2	0.0124394	3.73333	0.00639084	0.0510554	-2.74338
-0.183462	-0.162564	-0.168798	0.21911	0.162564	0.172436	-0.356312	down	MAPK3	0.00654761	-9.76153	1.51352e-05	0.00115363	3.69296
-0.0862157	-0.0718732	-0.0589212	0.0581534	0.0467774	0.100027	-0.140656	down	MAPKAP1	-0.00200873	-3.86742	0.00531755	0.0446482	-2.54859
0.0521345	0.103502	0.0609134	-0.0980182	-0.0458854	-0.163401	0.174618	up	NPRL2	-0.0151258	4.00966	0.00438799	0.0392345	-2.34454
-0.103548	-0.065125	-0.0169773	0.0550034	0.0783076	0.115287	-0.14475	down	NRAS	0.0104913	-3.56737	0.00805266	0.058962	-2.98755
-0.0994334	-0.105837	-0.171858	0.0857425	0.180075	0.151076	-0.264674	down	PIK3CB	0.00662756	-6.15833	0.000343151	0.00767058	0.384149
-0.132168	-0.143526	-0.148304	0.103902	0.131733	0.163256	-0.274296	down	PIK3R1	-0.00418445	-7.55315	8.91977e-05	0.00336348	1.8242
-0.11362	-0.134029	-0.269712	0.116018	0.11362	0.155438	-0.300813	down	PIK3R2	-0.0220477	-5.99284	0.000408485	0.00856483	0.197234
0.143491	0.149076	0.126364	-0.102343	-0.135441	-0.118807	0.258507	up	PRKAA2	0.0103901	7.38882	0.000103459	0.00371452	1.66628
-0.0858367	-0.0140139	-0.0478374	0.119299	0.170344	0.0626663	-0.166666	down	PRKCA	0.0341036	-3.83236	0.00557796	0.046164	-2.59929
-0.0682528	-0.114658	-0.114383	0.127359	0.0574086	0.156173	-0.212745	down	RAF1	0.00727431	-5.11117	0.00109655	0.0159325	-0.862336
-0.129809	-0.0593731	-0.0167755	0.13875	0.111419	0.0492952	-0.168474	down	RPS6KA2	0.0155843	-3.67856	0.00689442	0.0537106	-2.8236
-0.211786	-0.169902	-0.152478	0.219004	0.118087	0.215215	-0.362157	down	RPS6KA3	0.00302327	-8.32406	4.59593e-05	0.00231014	2.52755
-0.181858	-0.105615	-0.0808067	0.104869	0.114048	0.0808067	-0.222668	down	RRAGA	-0.011426	-5.41204	0.000773843	0.0126801	-0.488375
-0.137903	-0.0311956	-0.0502481	0.188627	0.0311952	0.187506	-0.208892	down	RRAGB	0.0313301	-3.70922	0.00660742	0.0522901	-2.77864
-0.166564	-0.132957	-0.140772	0.137057	0.158216	0.122571	-0.286045	down	SEC13	-0.00374134	-8.05102	5.77822e-05	0.00262747	2.28526
-0.121129	-0.12877	-0.158267	0.0369891	0.0681704	0.0770707	-0.196799	down	SGK1	-0.0376558	-5.46431	0.000729288	0.0122341	-0.424736
0.221858	0.130468	0.0342822	-0.108134	-0.0967536	-0.0917232	0.22774	up	SKP2	0.0149995	4.36899	0.00273701	0.028955	-1.84158
-0.118333	-0.0379445	-0.134814	0.0708942	0.0384693	0.104034	-0.168163	down	STRADA	-0.0129489	-3.94709	0.00477327	0.0414634	-2.43397
0.187301	0.0858355	0.145453	-0.0858355	-0.144759	-0.253667	0.30095	up	WNT10B	-0.0109454	5.59771	0.000627896	0.0110926	-0.264081
-0.052403	-0.0424747	-0.0368428	0.0368428	0.151585	0.180593	-0.166914	down	WNT7A	0.0395501	-3.57294	0.0079899	0.0585947	-2.9793
