# Supplementary material for: USF1-ATRAP-PBX3 Axis Promote Breast Cancer Glycolysis and Malignant Phenotype by Activating AKT/mTOR Signaling
Source: Int J Biol Sci. 2022 Mar 14;18(6):2452–71. doi: 10.7150/ijbs.69134 (PMC8990462; doi:10.7150/ijbs.69134)
Supplement: Supplementary file 3 — Supplementary table 4. [file ijbsv18p2452s3.xlsx]

## Sheet: BIOGRID-GENE-121356-4.4.200.tab
#BioGRID Interaction ID	Entrez Gene Interactor A	Entrez Gene Interactor B	BioGRID ID Interactor A	BioGRID ID Interactor B	Systematic Name Interactor A	Systematic Name Interactor B	Official Symbol Interactor A	Official Symbol Interactor B	Synonyms Interactor A	Synonyms Interactor B	Experimental System	Experimental System Type	Author	Publication Source	Organism ID Interactor A	Organism ID Interactor B	Throughput	Score	Modification	Qualifications	Tags	Source Database	SWISS-PROT Accessions Interactor A	TREMBL Accessions Interactor A	REFSEQ Accessions Interactor A	SWISS-PROT Accessions Interactor B	TREMBL Accessions Interactor B	REFSEQ Accessions Interactor B	Ontology Term IDs	Ontology Term Names	Ontology Term Categories	Ontology Term Qualifier IDs	Ontology Term Qualifier Names	Ontology Term Types	Organism Name Interactor A	Organism Name Interactor B
119558	5090	57085	111123	121356	RP11-336P12.1	RP11-56N19.3	PBX3	AGTRAP	-	ATRAP	Two-hybrid	physical	Rual JF (2005)	PUBMED:16189514	9606	9606	High Throughput	-	-	-	-	BIOGRID	P40426	Q5JS98|Q96AL5	NP_006186|NP_001128250	Q6RW13	-	NP_001035284|NP_001035285|NP_001035286|NP_001035287|NP_065083	-	-	-	-	-	-	Homo sapiens	Homo sapiens
120173	57085	57085	121356	121356	RP11-56N19.3	RP11-56N19.3	AGTRAP	AGTRAP	ATRAP	ATRAP	Two-hybrid	physical	Rual JF (2005)	PUBMED:16189514	9606	9606	High Throughput	-	-	-	-	BIOGRID	Q6RW13	-	NP_001035284|NP_001035285|NP_001035286|NP_001035287|NP_065083	Q6RW13	-	NP_001035284|NP_001035285|NP_001035286|NP_001035287|NP_065083	-	-	-	-	-	-	Homo sapiens	Homo sapiens
121035	26207	57085	117607	121356	-	RP11-56N19.3	PITPNC1	AGTRAP	M-RDGB-beta|MRDGBbeta|RDGB-BETA|RDGBB|RDGBB1	ATRAP	Two-hybrid	physical	Rual JF (2005)	PUBMED:16189514	9606	9606	High Throughput	-	-	-	-	BIOGRID	Q9UKF7	-	NP_036549|NP_858057	Q6RW13	-	NP_001035284|NP_001035285|NP_001035286|NP_001035287|NP_065083	-	-	-	-	-	-	Homo sapiens	Homo sapiens
303758	185	57085	106691	121356	-	RP11-56N19.3	AGTR1	AGTRAP	AG2S|AGTR1B|AT1|AT1AR|AT1B|AT1BR|AT1R|AT2R1|HAT1R	ATRAP	Reconstituted Complex	physical	Wang W (2002)	PUBMED:11733189	9606	9606	Low Throughput	-	-	-	-	BIOGRID	P30556	Q53YY0|Q6NUP5|D3DNG8	NP_004826|NP_000676|NP_114438|NP_033611|NP_114038	Q6RW13	-	NP_001035284|NP_001035285|NP_001035286|NP_001035287|NP_065083	-	-	-	-	-	-	Homo sapiens	Homo sapiens
303759	186	57085	106692	121356	-	RP11-56N19.3	AGTR2	AGTRAP	AT2|ATGR2|MRX88	ATRAP	Reconstituted Complex	physical	Wang W (2002)	PUBMED:11733189	9606	9606	Low Throughput	-	-	-	-	BIOGRID	P50052	-	NP_000677	Q6RW13	-	NP_001035284|NP_001035285|NP_001035286|NP_001035287|NP_065083	-	-	-	-	-	-	Homo sapiens	Homo sapiens
303760	10399	57085	115671	121356	HLC7	RP11-56N19.3	GNB2L1	AGTRAP	Gnb2-rs1|H12.3|HLC-7|PIG21|RACK1	ATRAP	Reconstituted Complex	physical	Wang W (2002)	PUBMED:11733189	9606	9606	Low Throughput	-	-	-	-	BIOGRID	P63244	E9KL35	NP_006089	Q6RW13	-	NP_001035284|NP_001035285|NP_001035286|NP_001035287|NP_065083	-	-	-	-	-	-	Homo sapiens	Homo sapiens
303761	57085	10399	121356	115671	RP11-56N19.3	HLC7	AGTRAP	GNB2L1	ATRAP	Gnb2-rs1|H12.3|HLC-7|PIG21|RACK1	Affinity Capture-Western	physical	Wang W (2002)	PUBMED:11733189	9606	9606	Low Throughput	-	-	-	-	BIOGRID	Q6RW13	-	NP_001035284|NP_001035285|NP_001035286|NP_001035287|NP_065083	P63244	E9KL35	NP_006089	-	-	-	-	-	-	Homo sapiens	Homo sapiens
303762	57085	10399	121356	115671	RP11-56N19.3	HLC7	AGTRAP	GNB2L1	ATRAP	Gnb2-rs1|H12.3|HLC-7|PIG21|RACK1	Two-hybrid	physical	Wang W (2002)	PUBMED:11733189	9606	9606	Low Throughput	-	-	-	-	BIOGRID	Q6RW13	-	NP_001035284|NP_001035285|NP_001035286|NP_001035287|NP_065083	P63244	E9KL35	NP_006089	-	-	-	-	-	-	Homo sapiens	Homo sapiens
838660	5090	57085	111123	121356	RP11-336P12.1	RP11-56N19.3	PBX3	AGTRAP	-	ATRAP	Two-hybrid	physical	Venkatesan K (2009)	PUBMED:19060904	9606	9606	High Throughput	-	-	Human proteins expressed in S. cerevisiae	-	BIOGRID	P40426	Q5JS98|Q96AL5	NP_006186|NP_001128250	Q6RW13	-	NP_001035284|NP_001035285|NP_001035286|NP_001035287|NP_065083	-	-	-	-	-	-	Homo sapiens	Homo sapiens
838717	26207	57085	117607	121356	-	RP11-56N19.3	PITPNC1	AGTRAP	M-RDGB-beta|MRDGBbeta|RDGB-BETA|RDGBB|RDGBB1	ATRAP	Two-hybrid	physical	Venkatesan K (2009)	PUBMED:19060904	9606	9606	High Throughput	-	-	Human proteins expressed in S. cerevisiae	-	BIOGRID	Q9UKF7	-	NP_036549|NP_858057	Q6RW13	-	NP_001035284|NP_001035285|NP_001035286|NP_001035287|NP_065083	-	-	-	-	-	-	Homo sapiens	Homo sapiens
951221	10815	57085	116028	121356	-	RP11-56N19.3	CPLX1	AGTRAP	CPX-I|CPX1	ATRAP	Two-hybrid	physical	Corominas R (2014)	PUBMED:24722188	9606	9606	High Throughput	-	-	-	-	BIOGRID	O14810	-	NP_006642	Q6RW13	-	NP_001035284|NP_001035285|NP_001035286|NP_001035287|NP_065083	-	-	-	-	-	-	Homo sapiens	Homo sapiens
951258	8214	57085	113850	121356	-	RP11-56N19.3	DGCR6	AGTRAP	-	ATRAP	Two-hybrid	physical	Corominas R (2014)	PUBMED:24722188	9606	9606	High Throughput	-	-	-	-	BIOGRID	Q14129	X5D7D2	NP_005666	Q6RW13	-	NP_001035284|NP_001035285|NP_001035286|NP_001035287|NP_065083	-	-	-	-	-	-	Homo sapiens	Homo sapiens
1036937	369	57085	106864	121356	RP1-230G1.1	RP11-56N19.3	ARAF	AGTRAP	A-RAF|ARAF1|PKS2|RAFA1	ATRAP	Two-hybrid	physical	Rolland T (2014)	PUBMED:25416956	9606	9606	High Throughput	-	-	-	-	BIOGRID	P10398	Q96II5|A0A024R178	NP_001645|NP_001243126|NP_001243125	Q6RW13	-	NP_001035284|NP_001035285|NP_001035286|NP_001035287|NP_065083	-	-	-	-	-	-	Homo sapiens	Homo sapiens
1037331	826	57085	107276	121356	-	RP11-56N19.3	CAPNS1	AGTRAP	CALPAIN4|CANP|CANPS|CAPN4|CDPS|CSS1	ATRAP	Two-hybrid	physical	Rolland T (2014)	PUBMED:25416956	9606	9606	High Throughput	-	-	-	-	BIOGRID	P04632	-	NP_001003962|NP_001740|NP_001289561|NP_001289562	Q6RW13	-	NP_001035284|NP_001035285|NP_001035286|NP_001035287|NP_065083	-	-	-	-	-	-	Homo sapiens	Homo sapiens
1038439	2571	57085	108845	121356	-	RP11-56N19.3	GAD1	AGTRAP	CPSQ1|GAD|SCP	ATRAP	Two-hybrid	physical	Rolland T (2014)	PUBMED:25416956	9606	9606	High Throughput	-	-	-	-	BIOGRID	Q99259	Q8IVA8	NP_000808|NP_038473	Q6RW13	-	NP_001035284|NP_001035285|NP_001035286|NP_001035287|NP_065083	-	-	-	-	-	-	Homo sapiens	Homo sapiens
1038442	2572	57085	108846	121356	RP11-420F12.2	RP11-56N19.3	GAD2	AGTRAP	GAD65	ATRAP	Two-hybrid	physical	Rolland T (2014)	PUBMED:25416956	9606	9606	High Throughput	-	-	-	-	BIOGRID	Q05329	Q5VZ30	NP_000809|NP_001127838	Q6RW13	-	NP_001035284|NP_001035285|NP_001035286|NP_001035287|NP_065083	-	-	-	-	-	-	Homo sapiens	Homo sapiens
1038475	2668	57085	108936	121356	-	RP11-56N19.3	GDNF	AGTRAP	ATF1|ATF2|HFB1-GDNF|HSCR3	ATRAP	Two-hybrid	physical	Rolland T (2014)	PUBMED:25416956	9606	9606	High Throughput	-	-	-	-	BIOGRID	P39905	-	NP_001265027|NP_000505|NP_001177397|NP_954701|NP_001177398	Q6RW13	-	NP_001035284|NP_001035285|NP_001035286|NP_001035287|NP_065083	-	-	-	-	-	-	Homo sapiens	Homo sapiens
1038902	2975	57085	109230	121356	-	RP11-56N19.3	GTF3C1	AGTRAP	TFIIIC|TFIIIC220|TFIIICalpha	ATRAP	Two-hybrid	physical	Rolland T (2014)	PUBMED:25416956	9606	9606	High Throughput	-	-	-	-	BIOGRID	Q12789	-	NP_001511|NP_001273171	Q6RW13	-	NP_001035284|NP_001035285|NP_001035286|NP_001035287|NP_065083	-	-	-	-	-	-	Homo sapiens	Homo sapiens
1038962	3146	57085	109389	121356	RP11-550P23.1	RP11-56N19.3	HMGB1	AGTRAP	HMG1|HMG3|SBP-1	ATRAP	Two-hybrid	physical	Rolland T (2014)	PUBMED:25416956	9606	9606	High Throughput	-	-	-	-	BIOGRID	P09429	A0A024RDR0|Q5T7C4	NP_001357270|NP_001350590|NP_001357269|NP_001357268|NP_002119|NP_001300821|NP_001300822	Q6RW13	-	NP_001035284|NP_001035285|NP_001035286|NP_001035287|NP_065083	-	-	-	-	-	-	Homo sapiens	Homo sapiens
1039122	3308	57085	109540	121356	-	RP11-56N19.3	HSPA4	AGTRAP	APG-2|HEL-S-5a|HS24/P52|HSPH2|RY|hsp70|hsp70RY	ATRAP	Two-hybrid	physical	Rolland T (2014)	PUBMED:25416956	9606	9606	High Throughput	-	-	-	-	BIOGRID	P34932	-	NP_002145	Q6RW13	-	NP_001035284|NP_001035285|NP_001035286|NP_001035287|NP_065083	-	-	-	-	-	-	Homo sapiens	Homo sapiens
1039867	4005	57085	110191	121356	-	RP11-56N19.3	LMO2	AGTRAP	RBTN2|RBTNL1|RHOM2|TTG2	ATRAP	Two-hybrid	physical	Rolland T (2014)	PUBMED:25416956	9606	9606	High Throughput	-	-	-	-	BIOGRID	P25791	-	NP_001135787|NP_005565|NP_001135788	Q6RW13	-	NP_001035284|NP_001035285|NP_001035286|NP_001035287|NP_065083	-	-	-	-	-	-	Homo sapiens	Homo sapiens
1040528	4595	57085	110681	121356	RP4-534D1.2	RP11-56N19.3	MUTYH	AGTRAP	MYH	ATRAP	Two-hybrid	physical	Rolland T (2014)	PUBMED:25416956	9606	9606	High Throughput	-	-	-	-	BIOGRID	Q9UIF7	E5KP26|E5KP25|E5KP28|E5KP27|D3DPZ6	NP_001280121|NP_001280120|NP_001041638|NP_001280125|NP_001041639|NP_001041636|NP_001041637|NP_001280124|NP_001121897|NP_036354|NP_001280119	Q6RW13	-	NP_001035284|NP_001035285|NP_001035286|NP_001035287|NP_065083	-	-	-	-	-	-	Homo sapiens	Homo sapiens
1040643	4801	57085	110867	121356	-	RP11-56N19.3	NFYB	AGTRAP	CBF-A|CBF-B|HAP3|NF-YB	ATRAP	Two-hybrid	physical	Rolland T (2014)	PUBMED:25416956	9606	9606	High Throughput	-	-	-	-	BIOGRID	P25208	A0A024RBG7	NP_006157	Q6RW13	-	NP_001035284|NP_001035285|NP_001035286|NP_001035287|NP_065083	-	-	-	-	-	-	Homo sapiens	Homo sapiens
1040650	4818	57085	110883	121356	-	RP11-56N19.3	NKG7	AGTRAP	GIG1|GMP-17|p15-TIA-1	ATRAP	Two-hybrid	physical	Rolland T (2014)	PUBMED:25416956	9606	9606	High Throughput	-	-	-	-	BIOGRID	Q16617	-	NP_005592	Q6RW13	-	NP_001035284|NP_001035285|NP_001035286|NP_001035287|NP_065083	-	-	-	-	-	-	Homo sapiens	Homo sapiens
1040761	5090	57085	111123	121356	RP11-336P12.1	RP11-56N19.3	PBX3	AGTRAP	-	ATRAP	Two-hybrid	physical	Rolland T (2014)	PUBMED:25416956	9606	9606	High Throughput	-	-	-	-	BIOGRID	P40426	Q5JS98|Q96AL5	NP_006186|NP_001128250	Q6RW13	-	NP_001035284|NP_001035285|NP_001035286|NP_001035287|NP_065083	-	-	-	-	-	-	Homo sapiens	Homo sapiens
1041366	5780	57085	111744	121356	-	RP11-56N19.3	PTPN9	AGTRAP	MEG2|PTPMEG2	ATRAP	Two-hybrid	physical	Rolland T (2014)	PUBMED:25416956	9606	9606	High Throughput	-	-	-	-	BIOGRID	P43378	Q6IQ43	NP_002824	Q6RW13	-	NP_001035284|NP_001035285|NP_001035286|NP_001035287|NP_065083	-	-	-	-	-	-	Homo sapiens	Homo sapiens
1041407	5832	57085	111790	121356	-	RP11-56N19.3	ALDH18A1	AGTRAP	ARCL3A|GSAS|P5CS|PYCS	ATRAP	Two-hybrid	physical	Rolland T (2014)	PUBMED:25416956	9606	9606	High Throughput	-	-	-	-	BIOGRID	P54886	-	NP_001310341|NP_001017423|NP_001310348|NP_001310345|NP_001310344|NP_001310347|NP_001310346|NP_002851|NP_001310343|NP_001310342	Q6RW13	-	NP_001035284|NP_001035285|NP_001035286|NP_001035287|NP_065083	-	-	-	-	-	-	Homo sapiens	Homo sapiens
1042300	6642	57085	112525	121356	-	RP11-56N19.3	SNX1	AGTRAP	HsT17379|VPS5	ATRAP	Two-hybrid	physical	Rolland T (2014)	PUBMED:25416956	9606	9606	High Throughput	-	-	-	-	BIOGRID	Q13596	-	NP_001229862|NP_003090|NP_683758	Q6RW13	-	NP_001035284|NP_001035285|NP_001035286|NP_001035287|NP_065083	-	-	-	-	-	-	Homo sapiens	Homo sapiens
1042388	6758	57085	112636	121356	RP11-38O23.8	RP11-56N19.3	SSX5	AGTRAP	-	ATRAP	Two-hybrid	physical	Rolland T (2014)	PUBMED:25416956	9606	9606	High Throughput	-	-	-	-	BIOGRID	O60225	-	NP_783729|NP_066295	Q6RW13	-	NP_001035284|NP_001035285|NP_001035286|NP_001035287|NP_065083	-	-	-	-	-	-	Homo sapiens	Homo sapiens
1042688	7019	57085	112877	121356	-	RP11-56N19.3	TFAM	AGTRAP	MTTF1|MTTFA|TCF6|TCF6L1|TCF6L2|TCF6L3	ATRAP	Two-hybrid	physical	Rolland T (2014)	PUBMED:25416956	9606	9606	High Throughput	-	-	-	-	BIOGRID	Q00059	E5KSU5	NP_003192|NP_001257711	Q6RW13	-	NP_001035284|NP_001035285|NP_001035286|NP_001035287|NP_065083	-	-	-	-	-	-	Homo sapiens	Homo sapiens
1043528	8050	57085	113737	121356	-	RP11-56N19.3	PDHX	AGTRAP	DLDBP|E3BP|OPDX|PDX1|proX	ATRAP	Two-hybrid	physical	Rolland T (2014)	PUBMED:25416956	9606	9606	High Throughput	-	-	-	-	BIOGRID	O00330	-	NP_001159630|NP_001128496|NP_003468	Q6RW13	-	NP_001035284|NP_001035285|NP_001035286|NP_001035287|NP_065083	-	-	-	-	-	-	Homo sapiens	Homo sapiens
1043588	8369	57085	113965	121356	-	RP11-56N19.3	HIST1H4G	AGTRAP	H4/l|H4FL	ATRAP	Two-hybrid	physical	Rolland T (2014)	PUBMED:25416956	9606	9606	High Throughput	-	-	-	-	BIOGRID	Q99525	-	NP_003538	Q6RW13	-	NP_001035284|NP_001035285|NP_001035286|NP_001035287|NP_065083	-	-	-	-	-	-	Homo sapiens	Homo sapiens
1043994	8803	57085	114331	121356	RP11-528D24.2	RP11-56N19.3	SUCLA2	AGTRAP	A-BETA|MTDPS5|SCS-betaA	ATRAP	Two-hybrid	physical	Rolland T (2014)	PUBMED:25416956	9606	9606	High Throughput	-	-	-	-	BIOGRID	Q9P2R7	Q9Y4T0|E5KS60	NP_003841	Q6RW13	-	NP_001035284|NP_001035285|NP_001035286|NP_001035287|NP_065083	-	-	-	-	-	-	Homo sapiens	Homo sapiens
1044245	9238	57085	114666	121356	-	RP11-56N19.3	TBRG4	AGTRAP	CPR2|FASTKD4	ATRAP	Two-hybrid	physical	Rolland T (2014)	PUBMED:25416956	9606	9606	High Throughput	-	-	-	-	BIOGRID	Q969Z0	B4DU42|B3KM73|B3KRS4	NP_954573|NP_112162|NP_001248763|NP_004740	Q6RW13	-	NP_001035284|NP_001035285|NP_001035286|NP_001035287|NP_065083	-	-	-	-	-	-	Homo sapiens	Homo sapiens
1045097	10214	57085	115509	121356	RP11-344N17.4	RP11-56N19.3	SSX3	AGTRAP	CT5.3	ATRAP	Two-hybrid	physical	Rolland T (2014)	PUBMED:25416956	9606	9606	High Throughput	-	-	-	-	BIOGRID	Q99909	A0A024R1B1	NP_066294	Q6RW13	-	NP_001035284|NP_001035285|NP_001035286|NP_001035287|NP_065083	-	-	-	-	-	-	Homo sapiens	Homo sapiens
1045353	10376	57085	115651	121356	-	RP11-56N19.3	TUBA1B	AGTRAP	K-ALPHA-1	ATRAP	Two-hybrid	physical	Rolland T (2014)	PUBMED:25416956	9606	9606	High Throughput	-	-	-	-	BIOGRID	P68363	-	NP_006073	Q6RW13	-	NP_001035284|NP_001035285|NP_001035286|NP_001035287|NP_065083	-	-	-	-	-	-	Homo sapiens	Homo sapiens
1045656	10667	57085	115909	121356	RP1-236A3.1	RP11-56N19.3	FARS2	AGTRAP	COXPD14|FARS1|HSPC320|PheRS|dJ520B18.2	ATRAP	Two-hybrid	physical	Rolland T (2014)	PUBMED:25416956	9606	9606	High Throughput	-	-	-	-	BIOGRID	O95363	-	NP_006558	Q6RW13	-	NP_001035284|NP_001035285|NP_001035286|NP_001035287|NP_065083	-	-	-	-	-	-	Homo sapiens	Homo sapiens
1046023	11126	57085	116299	121356	RP11-373C9.1	RP11-56N19.3	CD160	AGTRAP	BY55|NK1|NK28	ATRAP	Two-hybrid	physical	Rolland T (2014)	PUBMED:25416956	9606	9606	High Throughput	-	-	-	-	BIOGRID	O95971	Q6FH89|B8PRF2	NP_008984	Q6RW13	-	NP_001035284|NP_001035285|NP_001035286|NP_001035287|NP_065083	-	-	-	-	-	-	Homo sapiens	Homo sapiens
1046111	11345	57085	116473	121356	-	RP11-56N19.3	GABARAPL2	AGTRAP	ATG8|ATG8C|GATE-16|GATE16|GEF-2|GEF2	ATRAP	Two-hybrid	physical	Rolland T (2014)	PUBMED:25416956	9606	9606	High Throughput	-	-	-	-	BIOGRID	P60520	-	NP_009216	Q6RW13	-	NP_001035284|NP_001035285|NP_001035286|NP_001035287|NP_065083	-	-	-	-	-	-	Homo sapiens	Homo sapiens
1046470	23392	57085	116966	121356	RP11-386D8.2	RP11-56N19.3	KIAA0368	AGTRAP	ECM29	ATRAP	Two-hybrid	physical	Rolland T (2014)	PUBMED:25416956	9606	9606	High Throughput	-	-	-	-	BIOGRID	Q5VYK3	J3KN16	NP_001351858|NP_001351859|NP_001073867|NP_001350685|NP_001351860	Q6RW13	-	NP_001035284|NP_001035285|NP_001035286|NP_001035287|NP_065083	-	-	-	-	-	-	Homo sapiens	Homo sapiens
1046479	23438	57085	117006	121356	-	RP11-56N19.3	HARS2	AGTRAP	HARSL|HARSR|HO3|PRLTS2	ATRAP	Two-hybrid	physical	Rolland T (2014)	PUBMED:25416956	9606	9606	High Throughput	-	-	-	-	BIOGRID	P49590	B4DDN8	NP_001350464|NP_001265661|NP_001265660|NP_036340|NP_001350465	Q6RW13	-	NP_001035284|NP_001035285|NP_001035286|NP_001035287|NP_065083	-	-	-	-	-	-	Homo sapiens	Homo sapiens
1046495	23479	57085	117038	121356	-	RP11-56N19.3	ISCU	AGTRAP	2310020H20Rik|HML|ISU2|NIFU|NIFUN|hnifU	ATRAP	Two-hybrid	physical	Rolland T (2014)	PUBMED:25416956	9606	9606	High Throughput	-	-	-	-	BIOGRID	Q9H1K1	B4DNC9|A0A024RBI3|B3KQ30|B1P7G3	NP_001306971|NP_055116|NP_998760|NP_001288069|NP_001288070	Q6RW13	-	NP_001035284|NP_001035285|NP_001035286|NP_001035287|NP_065083	-	-	-	-	-	-	Homo sapiens	Homo sapiens
1046618	23647	57085	117174	121356	-	RP11-56N19.3	ARFIP2	AGTRAP	POR1	ATRAP	Two-hybrid	physical	Rolland T (2014)	PUBMED:25416956	9606	9606	High Throughput	-	-	-	-	BIOGRID	P53365	B4DUZ3|B4DXH2|A0A087X1E4	NP_036534|NP_001229785|NP_001229784|NP_001229783	Q6RW13	-	NP_001035284|NP_001035285|NP_001035286|NP_001035287|NP_065083	-	-	-	-	-	-	Homo sapiens	Homo sapiens
1046738	25828	57085	117356	121356	RP5-1119A7.13-005	RP11-56N19.3	TXN2	AGTRAP	MT-TRX|MTRX|TRX2	ATRAP	Two-hybrid	physical	Rolland T (2014)	PUBMED:25416956	9606	9606	High Throughput	-	-	-	-	BIOGRID	Q99757	B4DX69	NP_036605	Q6RW13	-	NP_001035284|NP_001035285|NP_001035286|NP_001035287|NP_065083	-	-	-	-	-	-	Homo sapiens	Homo sapiens
1046875	26207	57085	117607	121356	-	RP11-56N19.3	PITPNC1	AGTRAP	M-RDGB-beta|MRDGBbeta|RDGB-BETA|RDGBB|RDGBB1	ATRAP	Two-hybrid	physical	Rolland T (2014)	PUBMED:25416956	9606	9606	High Throughput	-	-	-	-	BIOGRID	Q9UKF7	-	NP_036549|NP_858057	Q6RW13	-	NP_001035284|NP_001035285|NP_001035286|NP_001035287|NP_065083	-	-	-	-	-	-	Homo sapiens	Homo sapiens
1046944	26985	57085	117938	121356	RP11-178G16.4	RP11-56N19.3	AP3M1	AGTRAP	-	ATRAP	Two-hybrid	physical	Rolland T (2014)	PUBMED:25416956	9606	9606	High Throughput	-	-	-	-	BIOGRID	Q9Y2T2	A0A024QZR5	NP_996895|NP_001307192|NP_001307193|NP_001307194|NP_036227	Q6RW13	-	NP_001035284|NP_001035285|NP_001035286|NP_001035287|NP_065083	-	-	-	-	-	-	Homo sapiens	Homo sapiens
1047018	27247	57085	118095	121356	CGI-33	RP11-56N19.3	NFU1	AGTRAP	HIRIP|HIRIP5|MMDS1|NIFUC|Nfu|NifU	ATRAP	Two-hybrid	physical	Rolland T (2014)	PUBMED:25416956	9606	9606	High Throughput	-	-	-	-	BIOGRID	Q9UMS0	-	NP_056515|NP_001002755|NP_001002756	Q6RW13	-	NP_001035284|NP_001035285|NP_001035286|NP_001035287|NP_065083	-	-	-	-	-	-	Homo sapiens	Homo sapiens
1047228	51001	57085	119209	121356	CGI-12	RP11-56N19.3	MTERF3	AGTRAP	MTERFD1	ATRAP	Two-hybrid	physical	Rolland T (2014)	PUBMED:25416956	9606	9606	High Throughput	-	-	-	-	BIOGRID	Q96E29	E5RIK9	NP_057026|NP_001273572	Q6RW13	-	NP_001035284|NP_001035285|NP_001035286|NP_001035287|NP_065083	-	-	-	-	-	-	Homo sapiens	Homo sapiens
1047363	51324	57085	119474	121356	BM-019	RP11-56N19.3	SPG21	AGTRAP	ACP33|GL010|MAST	ATRAP	Two-hybrid	physical	Rolland T (2014)	PUBMED:25416956	9606	9606	High Throughput	-	-	-	-	BIOGRID	Q9NZD8	A0A024R5Y1	NP_057714|NP_001121361|NP_001121362	Q6RW13	-	NP_001035284|NP_001035285|NP_001035286|NP_001035287|NP_065083	-	-	-	-	-	-	Homo sapiens	Homo sapiens
1047535	54441	57085	119957	121356	-	RP11-56N19.3	STAG3L1	AGTRAP	STAG3L1P|STAG3L2|STAG3L3	ATRAP	Two-hybrid	physical	Rolland T (2014)	PUBMED:25416956	9606	9606	High Throughput	-	-	-	-	BIOGRID	-	-	-	Q6RW13	-	NP_001035284|NP_001035285|NP_001035286|NP_001035287|NP_065083	-	-	-	-	-	-	Homo sapiens	Homo sapiens
1047553	54471	57085	119977	121356	RP5-1104E15.5	RP11-56N19.3	MIEF1	AGTRAP	HSU79252|MID51|SMCR7L|dJ1104E15.3	ATRAP	Two-hybrid	physical	Rolland T (2014)	PUBMED:25416956	9606	9606	High Throughput	-	-	-	-	BIOGRID	Q9NQG6	A0A024R1L3	NP_061881|NP_001291493	Q6RW13	-	NP_001035284|NP_001035285|NP_001035286|NP_001035287|NP_065083	-	-	-	-	-	-	Homo sapiens	Homo sapiens
1047565	54478	57085	119983	121356	-	RP11-56N19.3	FAM64A	AGTRAP	CATS|RCS1	ATRAP	Two-hybrid	physical	Rolland T (2014)	PUBMED:25416956	9606	9606	High Throughput	-	-	-	-	BIOGRID	Q9BSJ6	-	NP_061886|NP_001182157	Q6RW13	-	NP_001035284|NP_001035285|NP_001035286|NP_001035287|NP_065083	-	-	-	-	-	-	Homo sapiens	Homo sapiens
1047642	54544	57085	120031	121356	-	RP11-56N19.3	CRCT1	AGTRAP	C1orf42|NICE-1	ATRAP	Two-hybrid	physical	Rolland T (2014)	PUBMED:25416956	9606	9606	High Throughput	-	-	-	-	BIOGRID	Q9UGL9	-	NP_061933	Q6RW13	-	NP_001035284|NP_001035285|NP_001035286|NP_001035287|NP_065083	-	-	-	-	-	-	Homo sapiens	Homo sapiens
1048315	56997	57085	121312	121356	PP265	RP11-56N19.3	ADCK3	AGTRAP	ARCA2|CABC1|COQ10D4|COQ8|SCAR9	ATRAP	Two-hybrid	physical	Rolland T (2014)	PUBMED:25416956	9606	9606	High Throughput	-	-	-	-	BIOGRID	Q8NI60	A0A024R3S3	NP_064632	Q6RW13	-	NP_001035284|NP_001035285|NP_001035286|NP_001035287|NP_065083	-	-	-	-	-	-	Homo sapiens	Homo sapiens
1048324	57085	57085	121356	121356	RP11-56N19.3	RP11-56N19.3	AGTRAP	AGTRAP	ATRAP	ATRAP	Two-hybrid	physical	Rolland T (2014)	PUBMED:25416956	9606	9606	High Throughput	-	-	-	-	BIOGRID	Q6RW13	-	NP_001035284|NP_001035285|NP_001035286|NP_001035287|NP_065083	Q6RW13	-	NP_001035284|NP_001035285|NP_001035286|NP_001035287|NP_065083	-	-	-	-	-	-	Homo sapiens	Homo sapiens
1048325	57085	57696	121356	121721	RP11-56N19.3	-	AGTRAP	DDX55	ATRAP	-	Two-hybrid	physical	Rolland T (2014)	PUBMED:25416956	9606	9606	High Throughput	-	-	-	-	BIOGRID	Q6RW13	-	NP_001035284|NP_001035285|NP_001035286|NP_001035287|NP_065083	Q8NHQ9	A0A024RBS0|Q8TEC9	NP_065987	-	-	-	-	-	-	Homo sapiens	Homo sapiens
1048326	57085	58488	121356	121818	RP11-56N19.3	-	AGTRAP	PCTP	ATRAP	PC-TP|STARD2	Two-hybrid	physical	Rolland T (2014)	PUBMED:25416956	9606	9606	High Throughput	-	-	-	-	BIOGRID	Q6RW13	-	NP_001035284|NP_001035285|NP_001035286|NP_001035287|NP_065083	Q9UKL6	Q549N3|I3L3H0|I3L2M9	NP_067036|NP_001095872	-	-	-	-	-	-	Homo sapiens	Homo sapiens
1048327	57085	59343	121356	121885	RP11-56N19.3	-	AGTRAP	SENP2	ATRAP	AXAM2|SMT3IP2	Two-hybrid	physical	Rolland T (2014)	PUBMED:25416956	9606	9606	High Throughput	-	-	-	-	BIOGRID	Q6RW13	-	NP_001035284|NP_001035285|NP_001035286|NP_001035287|NP_065083	Q9HC62	-	NP_067640	-	-	-	-	-	-	Homo sapiens	Homo sapiens
1048328	57085	60314	121356	121897	RP11-56N19.3	-	AGTRAP	C12orf10	ATRAP	Gamm1|MST024|MSTP024|MYG|MYG1	Two-hybrid	physical	Rolland T (2014)	PUBMED:25416956	9606	9606	High Throughput	-	-	-	-	BIOGRID	Q6RW13	-	NP_001035284|NP_001035285|NP_001035286|NP_001035287|NP_065083	-	Q86UA3	NP_067653	-	-	-	-	-	-	Homo sapiens	Homo sapiens
1048329	57085	65009	121356	122372	RP11-56N19.3	-	AGTRAP	NDRG4	ATRAP	BDM1|SMAP-8|SMAP8	Two-hybrid	physical	Rolland T (2014)	PUBMED:25416956	9606	9606	High Throughput	-	-	-	-	BIOGRID	Q6RW13	-	NP_001035284|NP_001035285|NP_001035286|NP_001035287|NP_065083	Q9ULP0	A0A024R6V8|B7Z9X4	NP_001123959|NP_001350798|NP_001365269|NP_001365266|NP_001365267|NP_001365264|NP_001365265|NP_001365262|NP_001365263|NP_001365261|NP_001365268|NP_001229762|NP_001229763|NP_001229764|NP_001229765|NP_075061|NP_001365271|NP_001365270|NP_001365273|NP_001365272|NP_001365275|NP_001365274|NP_001365276|NP_065198	-	-	-	-	-	-	Homo sapiens	Homo sapiens
1048330	57085	79016	121356	122485	RP11-56N19.3	-	AGTRAP	DDA1	ATRAP	C19orf58|PCIA1	Two-hybrid	physical	Rolland T (2014)	PUBMED:25416956	9606	9606	High Throughput	-	-	-	-	BIOGRID	Q6RW13	-	NP_001035284|NP_001035285|NP_001035286|NP_001035287|NP_065083	Q9BW61	A0A024R7J7	NP_076955	-	-	-	-	-	-	Homo sapiens	Homo sapiens
1048331	57085	79038	121356	122502	RP11-56N19.3	-	AGTRAP	ZFYVE21	ATRAP	ZF21	Two-hybrid	physical	Rolland T (2014)	PUBMED:25416956	9606	9606	High Throughput	-	-	-	-	BIOGRID	Q6RW13	-	NP_001035284|NP_001035285|NP_001035286|NP_001035287|NP_065083	Q9BQ24	-	NP_001185882|NP_076976	-	-	-	-	-	-	Homo sapiens	Homo sapiens
1048332	57085	79072	121356	122523	RP11-56N19.3	-	AGTRAP	FASTKD3	ATRAP	-	Two-hybrid	physical	Rolland T (2014)	PUBMED:25416956	9606	9606	High Throughput	-	-	-	-	BIOGRID	Q6RW13	-	NP_001035284|NP_001035285|NP_001035286|NP_001035287|NP_065083	Q14CZ7	-	NP_076996	-	-	-	-	-	-	Homo sapiens	Homo sapiens
1048333	57085	79922	121356	122999	RP11-56N19.3	-	AGTRAP	MRM1	ATRAP	-	Two-hybrid	physical	Rolland T (2014)	PUBMED:25416956	9606	9606	High Throughput	-	-	-	-	BIOGRID	Q6RW13	-	NP_001035284|NP_001035285|NP_001035286|NP_001035287|NP_065083	Q6IN84	-	NP_079140	-	-	-	-	-	-	Homo sapiens	Homo sapiens
1048334	57085	80221	121356	123187	RP11-56N19.3	UNQ493/PRO1009	AGTRAP	ACSF2	ATRAP	ACSMW|AVYV493	Two-hybrid	physical	Rolland T (2014)	PUBMED:25416956	9606	9606	High Throughput	-	-	-	-	BIOGRID	Q6RW13	-	NP_001035284|NP_001035285|NP_001035286|NP_001035287|NP_065083	Q96CM8	E9PF16|B4DTB9	NP_001275899|NP_001275898|NP_001275897|NP_079425|NP_001275901|NP_001275900	-	-	-	-	-	-	Homo sapiens	Homo sapiens
1048335	57085	83851	121356	123767	RP11-56N19.3	-	AGTRAP	SYT16	ATRAP	CHR14SYT|SYT14L|Strep14|syt14r|yt14r	Two-hybrid	physical	Rolland T (2014)	PUBMED:25416956	9606	9606	High Throughput	-	-	-	-	BIOGRID	Q6RW13	-	NP_001035284|NP_001035285|NP_001035286|NP_001035287|NP_065083	Q17RD7	-	NP_114120	-	-	-	-	-	-	Homo sapiens	Homo sapiens
1048336	57085	84067	121356	123862	RP11-56N19.3	-	AGTRAP	FAM160A2	ATRAP	C11orf56	Two-hybrid	physical	Rolland T (2014)	PUBMED:25416956	9606	9606	High Throughput	-	-	-	-	BIOGRID	Q6RW13	-	NP_001035284|NP_001035285|NP_001035286|NP_001035287|NP_065083	Q8N612	-	NP_001092264|NP_115503	-	-	-	-	-	-	Homo sapiens	Homo sapiens
1048337	57085	84693	121356	124208	RP11-56N19.3	-	AGTRAP	MCEE	ATRAP	GLOD2	Two-hybrid	physical	Rolland T (2014)	PUBMED:25416956	9606	9606	High Throughput	-	-	-	-	BIOGRID	Q6RW13	-	NP_001035284|NP_001035285|NP_001035286|NP_001035287|NP_065083	Q96PE7	-	NP_115990	-	-	-	-	-	-	Homo sapiens	Homo sapiens
1048338	57085	84708	121356	124219	RP11-56N19.3	UNQ574/PRO1136	AGTRAP	LNX1	ATRAP	LNX|MPDZ|PDZRN2	Two-hybrid	physical	Rolland T (2014)	PUBMED:25416956	9606	9606	High Throughput	-	-	-	-	BIOGRID	Q6RW13	-	NP_001035284|NP_001035285|NP_001035286|NP_001035287|NP_065083	Q8TBB1	-	NP_001119800|NP_116011	-	-	-	-	-	-	Homo sapiens	Homo sapiens
1048339	57085	89882	121356	124633	RP11-56N19.3	-	AGTRAP	TPD52L3	ATRAP	NYDSP25|hD55	Two-hybrid	physical	Rolland T (2014)	PUBMED:25416956	9606	9606	High Throughput	-	-	-	-	BIOGRID	Q6RW13	-	NP_001035284|NP_001035285|NP_001035286|NP_001035287|NP_065083	Q96J77	-	NP_001001874|NP_001001875|NP_277051	-	-	-	-	-	-	Homo sapiens	Homo sapiens
1048340	57085	89885	121356	124636	RP11-56N19.3	-	AGTRAP	FATE1	ATRAP	CT43|FATE	Two-hybrid	physical	Rolland T (2014)	PUBMED:25416956	9606	9606	High Throughput	-	-	-	-	BIOGRID	Q6RW13	-	NP_001035284|NP_001035285|NP_001035286|NP_001035287|NP_065083	Q969F0	-	NP_149076	-	-	-	-	-	-	Homo sapiens	Homo sapiens
1048341	57085	92689	121356	124967	RP11-56N19.3	-	AGTRAP	FAM114A1	ATRAP	Noxp20	Two-hybrid	physical	Rolland T (2014)	PUBMED:25416956	9606	9606	High Throughput	-	-	-	-	BIOGRID	Q6RW13	-	NP_001035284|NP_001035285|NP_001035286|NP_001035287|NP_065083	Q8IWE2	A0A024R9V7	NP_001317693|NP_612398	-	-	-	-	-	-	Homo sapiens	Homo sapiens
1048342	57085	125170	121356	125921	RP11-56N19.3	-	AGTRAP	MIEF2	ATRAP	MID49|SMCR7	Two-hybrid	physical	Rolland T (2014)	PUBMED:25416956	9606	9606	High Throughput	-	-	-	-	BIOGRID	Q6RW13	-	NP_001035284|NP_001035285|NP_001035286|NP_001035287|NP_065083	Q96C03	-	NP_683684|NP_631901|NP_001138372	-	-	-	-	-	-	Homo sapiens	Homo sapiens
1048343	57085	127428	121356	126058	RP11-56N19.3	RP4-758J24.3	AGTRAP	TCEANC2	ATRAP	C1orf83	Two-hybrid	physical	Rolland T (2014)	PUBMED:25416956	9606	9606	High Throughput	-	-	-	-	BIOGRID	Q6RW13	-	NP_001035284|NP_001035285|NP_001035286|NP_001035287|NP_065083	Q96MN5	-	NP_694580	-	-	-	-	-	-	Homo sapiens	Homo sapiens
1048344	57085	140683	121356	126647	RP11-56N19.3	UNQ510/PRO1025	AGTRAP	BPIFA2	ATRAP	C20orf70|PSP|SPLUNC2|bA49G10.1	Two-hybrid	physical	Rolland T (2014)	PUBMED:25416956	9606	9606	High Throughput	-	-	-	-	BIOGRID	Q6RW13	-	NP_001035284|NP_001035285|NP_001035286|NP_001035287|NP_065083	Q96DR5	-	NP_542141	-	-	-	-	-	-	Homo sapiens	Homo sapiens
1048345	57085	150274	121356	127276	RP11-56N19.3	RP3-366L4.2	AGTRAP	HSCB	ATRAP	DNAJC20|HSC20|JAC1|dJ366L4.2	Two-hybrid	physical	Rolland T (2014)	PUBMED:25416956	9606	9606	High Throughput	-	-	-	-	BIOGRID	Q6RW13	-	NP_001035284|NP_001035285|NP_001035286|NP_001035287|NP_065083	Q8IWL3	B0QYH2	NP_741999	-	-	-	-	-	-	Homo sapiens	Homo sapiens
1048346	57085	151393	121356	127373	RP11-56N19.3	BLOCK18	AGTRAP	RMDN2	ATRAP	FAM82A|FAM82A1|PRO34163|PYST9371|RMD-2|RMD2|RMD4	Two-hybrid	physical	Rolland T (2014)	PUBMED:25416956	9606	9606	High Throughput	-	-	-	-	BIOGRID	Q6RW13	-	NP_001035284|NP_001035285|NP_001035286|NP_001035287|NP_065083	Q96LZ7	-	NP_653314|NP_001164264|NP_001164263|NP_001164262|NP_001309141|NP_001309140	-	-	-	-	-	-	Homo sapiens	Homo sapiens
1048347	57085	346157	121356	131374	RP11-56N19.3	RP1-153G14.3	AGTRAP	ZNF391	ATRAP	dJ153G14.3	Two-hybrid	physical	Rolland T (2014)	PUBMED:25416956	9606	9606	High Throughput	-	-	-	-	BIOGRID	Q6RW13	-	NP_001035284|NP_001035285|NP_001035286|NP_001035287|NP_065083	Q9UJN7	-	NP_001070249	-	-	-	-	-	-	Homo sapiens	Homo sapiens
1438679	23392	57085	116966	121356	RP11-386D8.2	RP11-56N19.3	KIAA0368	AGTRAP	ECM29	ATRAP	Two-hybrid	physical	Yu H (2011)	PUBMED:21516116	9606	9606	High Throughput	-	-	-	-	BIOGRID	Q5VYK3	J3KN16	NP_001351858|NP_001351859|NP_001073867|NP_001350685|NP_001351860	Q6RW13	-	NP_001035284|NP_001035285|NP_001035286|NP_001035287|NP_065083	-	-	-	-	-	-	Homo sapiens	Homo sapiens
1438705	23647	57085	117174	121356	-	RP11-56N19.3	ARFIP2	AGTRAP	POR1	ATRAP	Two-hybrid	physical	Yu H (2011)	PUBMED:21516116	9606	9606	High Throughput	-	-	-	-	BIOGRID	P53365	B4DUZ3|B4DXH2|A0A087X1E4	NP_036534|NP_001229785|NP_001229784|NP_001229783	Q6RW13	-	NP_001035284|NP_001035285|NP_001035286|NP_001035287|NP_065083	-	-	-	-	-	-	Homo sapiens	Homo sapiens
1438868	392	57085	106885	121356	-	RP11-56N19.3	ARHGAP1	AGTRAP	CDC42GAP|RHOGAP|RHOGAP1|p50rhoGAP	ATRAP	Two-hybrid	physical	Yu H (2011)	PUBMED:21516116	9606	9606	High Throughput	-	-	-	-	BIOGRID	Q07960	-	NP_004299	Q6RW13	-	NP_001035284|NP_001035285|NP_001035286|NP_001035287|NP_065083	-	-	-	-	-	-	Homo sapiens	Homo sapiens
1438936	51324	57085	119474	121356	BM-019	RP11-56N19.3	SPG21	AGTRAP	ACP33|GL010|MAST	ATRAP	Two-hybrid	physical	Yu H (2011)	PUBMED:21516116	9606	9606	High Throughput	-	-	-	-	BIOGRID	Q9NZD8	A0A024R5Y1	NP_057714|NP_001121361|NP_001121362	Q6RW13	-	NP_001035284|NP_001035285|NP_001035286|NP_001035287|NP_065083	-	-	-	-	-	-	Homo sapiens	Homo sapiens
1439028	57085	5780	121356	111744	RP11-56N19.3	-	AGTRAP	PTPN9	ATRAP	MEG2|PTPMEG2	Two-hybrid	physical	Yu H (2011)	PUBMED:21516116	9606	9606	High Throughput	-	-	-	-	BIOGRID	Q6RW13	-	NP_001035284|NP_001035285|NP_001035286|NP_001035287|NP_065083	P43378	Q6IQ43	NP_002824	-	-	-	-	-	-	Homo sapiens	Homo sapiens
1439029	57085	7329	121356	113177	RP11-56N19.3	LA16c-358B7.1	AGTRAP	UBE2I	ATRAP	C358B7.1|P18|UBC9	Two-hybrid	physical	Yu H (2011)	PUBMED:21516116	9606	9606	High Throughput	-	-	-	-	BIOGRID	Q6RW13	-	NP_001035284|NP_001035285|NP_001035286|NP_001035287|NP_065083	P63279	B0QYN7|A8K503	NP_003336|NP_919236|NP_919237|NP_919235	-	-	-	-	-	-	Homo sapiens	Homo sapiens
1439030	57085	8050	121356	113737	RP11-56N19.3	-	AGTRAP	PDHX	ATRAP	DLDBP|E3BP|OPDX|PDX1|proX	Two-hybrid	physical	Yu H (2011)	PUBMED:21516116	9606	9606	High Throughput	-	-	-	-	BIOGRID	Q6RW13	-	NP_001035284|NP_001035285|NP_001035286|NP_001035287|NP_065083	O00330	-	NP_001159630|NP_001128496|NP_003468	-	-	-	-	-	-	Homo sapiens	Homo sapiens
1439031	57085	81853	121356	123603	RP11-56N19.3	RP3-417M14.1	AGTRAP	TMEM14B	ATRAP	-	Two-hybrid	physical	Yu H (2011)	PUBMED:21516116	9606	9606	High Throughput	-	-	-	-	BIOGRID	Q6RW13	-	NP_001035284|NP_001035285|NP_001035286|NP_001035287|NP_065083	Q9NUH8	A0A024QZV7|C9JQS0|A0A087WU83|C9JCY4	NP_001273418|NP_112231|NP_001121183|NP_001273413|NP_001273417	-	-	-	-	-	-	Homo sapiens	Homo sapiens
1439032	57085	84191	121356	123939	RP11-56N19.3	-	AGTRAP	FAM96A	ATRAP	-	Two-hybrid	physical	Yu H (2011)	PUBMED:21516116	9606	9606	High Throughput	-	-	-	-	BIOGRID	Q6RW13	-	NP_001035284|NP_001035285|NP_001035286|NP_001035287|NP_065083	Q9H5X1	-	NP_115607|NP_001014812|NP_001276037	-	-	-	-	-	-	Homo sapiens	Homo sapiens
2207191	56997	57085	121312	121356	PP265	RP11-56N19.3	ADCK3	AGTRAP	ARCA2|CABC1|COQ10D4|COQ8|SCAR9	ATRAP	Two-hybrid	physical	Sahni N (2015)	PUBMED:25910212	9606	9606	High Throughput	-	-	-	-	BIOGRID	Q8NI60	A0A024R3S3	NP_064632	Q6RW13	-	NP_001035284|NP_001035285|NP_001035286|NP_001035287|NP_065083	-	-	-	-	-	-	Homo sapiens	Homo sapiens
2207412	2668	57085	108936	121356	-	RP11-56N19.3	GDNF	AGTRAP	ATF1|ATF2|HFB1-GDNF|HSCR3	ATRAP	Two-hybrid	physical	Sahni N (2015)	PUBMED:25910212	9606	9606	High Throughput	-	-	-	-	BIOGRID	P39905	-	NP_001265027|NP_000505|NP_001177397|NP_954701|NP_001177398	Q6RW13	-	NP_001035284|NP_001035285|NP_001035286|NP_001035287|NP_065083	-	-	-	-	-	-	Homo sapiens	Homo sapiens
2207491	84693	57085	124208	121356	-	RP11-56N19.3	MCEE	AGTRAP	GLOD2	ATRAP	Two-hybrid	physical	Sahni N (2015)	PUBMED:25910212	9606	9606	High Throughput	-	-	-	-	BIOGRID	Q96PE7	-	NP_115990	Q6RW13	-	NP_001035284|NP_001035285|NP_001035286|NP_001035287|NP_065083	-	-	-	-	-	-	Homo sapiens	Homo sapiens
2207560	55163	57085	120463	121356	-	RP11-56N19.3	PNPO	AGTRAP	HEL-S-302|PDXPO	ATRAP	Two-hybrid	physical	Sahni N (2015)	PUBMED:25910212	9606	9606	High Throughput	-	-	-	-	BIOGRID	Q9NVS9	V9HW45	NP_060599	Q6RW13	-	NP_001035284|NP_001035285|NP_001035286|NP_001035287|NP_065083	-	-	-	-	-	-	Homo sapiens	Homo sapiens
2218818	124936	57085	125902	121356	-	RP11-56N19.3	CYB5D2	AGTRAP	-	ATRAP	Affinity Capture-MS	physical	Huttlin EL (2017)	PUBMED:28514442	9606	9606	High Throughput	1	-	Quantitative scores are a modified CompPASS score derived from Sowa et al., Cell, 2009 (PMID 19615732). The cut-off threshold is > 0.75.	-	BIOGRID	Q8WUJ1	-	NP_653212|NP_001241685|NP_001241684	Q6RW13	-	NP_001035284|NP_001035285|NP_001035286|NP_001035287|NP_065083	-	-	-	-	-	-	Homo sapiens	Homo sapiens
2257992	133121	57085	126350	121356	UNQ1889/PRO4334	RP11-56N19.3	ENPP6	AGTRAP	NPP6	ATRAP	Affinity Capture-MS	physical	Huttlin EL (2017)	PUBMED:28514442	9606	9606	High Throughput	0.907187	-	Quantitative scores are a modified CompPASS score derived from Sowa et al., Cell, 2009 (PMID 19615732). The cut-off threshold is > 0.75.	-	BIOGRID	Q6UWR7	-	NP_699174	Q6RW13	-	NP_001035284|NP_001035285|NP_001035286|NP_001035287|NP_065083	-	-	-	-	-	-	Homo sapiens	Homo sapiens
2271481	153364	57085	127492	121356	-	RP11-56N19.3	MBLAC2	AGTRAP	-	ATRAP	Affinity Capture-MS	physical	Huttlin EL (2017)	PUBMED:28514442	9606	9606	High Throughput	0.766751	-	Quantitative scores are a modified CompPASS score derived from Sowa et al., Cell, 2009 (PMID 19615732). The cut-off threshold is > 0.75.	-	BIOGRID	Q68D91	B3KY36	NP_981951	Q6RW13	-	NP_001035284|NP_001035285|NP_001035286|NP_001035287|NP_065083	-	-	-	-	-	-	Homo sapiens	Homo sapiens
2361897	5160	57085	111186	121356	RP11-723P2.1	RP11-56N19.3	PDHA1	AGTRAP	PDHA|PDHAD|PDHCE1A|PHE1A	ATRAP	Affinity Capture-MS	physical	Malty RH (2017)	PUBMED:29128334	9606	9606	High Throughput	0.00180222	-	HEK293 cell line (FLAG TAGGED; AP/MS)|Normalized Spectral Abundance Factor (NSAF) scores were associated with each mitochondrial protein (MP) interaction. High confidence MP interactions were filtered at a confidence threshold of 90%.	-	BIOGRID	P08559	A0A024RBX9	NP_001166926|NP_001166927|NP_001166925|NP_000275	Q6RW13	-	NP_001035284|NP_001035285|NP_001035286|NP_001035287|NP_065083	-	-	-	-	-	-	Homo sapiens	Homo sapiens
2377356	7706	57085	113500	121356	-	RP11-56N19.3	TRIM25	AGTRAP	EFP|RNF147|Z147|ZNF147	ATRAP	Affinity Capture-RNA	physical	Choudhury NR (2017)	PUBMED:29117863	9606	9606	High Throughput	-	-	-	-	BIOGRID	Q14258	-	NP_005073	Q6RW13	-	NP_001035284|NP_001035285|NP_001035286|NP_001035287|NP_065083	-	-	-	-	-	-	Homo sapiens	Homo sapiens
2381996	4000	57085	110186	121356	RP11-54H19.1	RP11-56N19.3	LMNA	AGTRAP	CDCD1|CDDC|CMD1A|CMT2B1|EMD2|FPL|FPLD|FPLD2|HGPS|IDC|LDP1|LFP|LGMD1B|LMN1|LMNC|LMNL1|PRO1	ATRAP	Two-hybrid	physical	Dittmer TA (2014)	PUBMED:24623722	9606	9606	High Throughput	-	-	-	-	BIOGRID	P02545	Q5TCI8	NP_001244303|NP_005563|NP_733821|NP_733822|NP_001269553|NP_001269555|NP_001269554	Q6RW13	-	NP_001035284|NP_001035285|NP_001035286|NP_001035287|NP_065083	-	-	-	-	-	-	Homo sapiens	Homo sapiens
2392214	850798	57085	31381	121356	YLR108C	RP11-56N19.3	YLR108C	AGTRAP	-	ATRAP	Two-hybrid	physical	Zhong Q (2016)	PUBMED:27107014	559292	9606	High Throughput	-	-	-	-	BIOGRID	Q12259	-	NP_013209	Q6RW13	-	NP_001035284|NP_001035285|NP_001035286|NP_001035287|NP_065083	-	-	-	-	-	-	Saccharomyces cerevisiae (S288c)	Homo sapiens
2392475	855103	57085	35255	121356	YMR079W	RP11-56N19.3	SEC14	AGTRAP	PIT1|phosphatidylinositol/phosphatidylcholine transfer protein SEC14|L000001839	ATRAP	Two-hybrid	physical	Zhong Q (2016)	PUBMED:27107014	559292	9606	High Throughput	-	-	-	-	BIOGRID	P24280	-	NP_013796	Q6RW13	-	NP_001035284|NP_001035285|NP_001035286|NP_001035287|NP_065083	-	-	-	-	-	-	Saccharomyces cerevisiae (S288c)	Homo sapiens
2392747	851109	57085	31652	121356	YLR393W	RP11-56N19.3	ATP10	AGTRAP	L000000147	ATRAP	Two-hybrid	physical	Zhong Q (2016)	PUBMED:27107014	559292	9606	High Throughput	-	-	-	-	BIOGRID	P18496	-	NP_013497	Q6RW13	-	NP_001035284|NP_001035285|NP_001035286|NP_001035287|NP_065083	-	-	-	-	-	-	Saccharomyces cerevisiae (S288c)	Homo sapiens
2392879	853940	57085	34197	121356	YKR066C	RP11-56N19.3	CCP1	AGTRAP	L000000238	ATRAP	Two-hybrid	physical	Zhong Q (2016)	PUBMED:27107014	559292	9606	High Throughput	-	-	-	-	BIOGRID	P00431	-	NP_012992	Q6RW13	-	NP_001035284|NP_001035285|NP_001035286|NP_001035287|NP_065083	-	-	-	-	-	-	Saccharomyces cerevisiae (S288c)	Homo sapiens
2393087	856087	57085	36157	121356	YPL020C	RP11-56N19.3	ULP1	AGTRAP	NIB1|SUMO protease ULP1|S000029323|L000001249	ATRAP	Two-hybrid	physical	Zhong Q (2016)	PUBMED:27107014	559292	9606	High Throughput	-	-	-	-	BIOGRID	Q02724	-	NP_015305	Q6RW13	-	NP_001035284|NP_001035285|NP_001035286|NP_001035287|NP_065083	-	-	-	-	-	-	Saccharomyces cerevisiae (S288c)	Homo sapiens
2393122	854930	57085	35094	121356	YML110C	RP11-56N19.3	COQ5	AGTRAP	DBI56|2-hexaprenyl-6-methoxy-1,4-benzoquinone methyltransferase|L000003398	ATRAP	Two-hybrid	physical	Zhong Q (2016)	PUBMED:27107014	559292	9606	High Throughput	-	-	-	-	BIOGRID	P49017	-	NP_013597	Q6RW13	-	NP_001035284|NP_001035285|NP_001035286|NP_001035287|NP_065083	-	-	-	-	-	-	Saccharomyces cerevisiae (S288c)	Homo sapiens
2393154	855401	57085	35524	121356	YNL315C	RP11-56N19.3	ATP11	AGTRAP	L000000148	ATRAP	Two-hybrid	physical	Zhong Q (2016)	PUBMED:27107014	559292	9606	High Throughput	-	-	-	-	BIOGRID	P32453	-	NP_014084	Q6RW13	-	NP_001035284|NP_001035285|NP_001035286|NP_001035287|NP_065083	-	-	-	-	-	-	Saccharomyces cerevisiae (S288c)	Homo sapiens
2393230	851391	57085	31901	121356	YDL164C	RP11-56N19.3	CDC9	AGTRAP	MMS8|DNA ligase (ATP) CDC9|L000000249	ATRAP	Two-hybrid	physical	Zhong Q (2016)	PUBMED:27107014	559292	9606	High Throughput	-	-	-	-	BIOGRID	P04819	-	NP_010117	Q6RW13	-	NP_001035284|NP_001035285|NP_001035286|NP_001035287|NP_065083	-	-	-	-	-	-	Saccharomyces cerevisiae (S288c)	Homo sapiens
2393276	852564	57085	32957	121356	YBR261C	RP11-56N19.3	TAE1	AGTRAP	NTM1	ATRAP	Two-hybrid	physical	Zhong Q (2016)	PUBMED:27107014	559292	9606	High Throughput	-	-	-	-	BIOGRID	P38340	-	NP_009820	Q6RW13	-	NP_001035284|NP_001035285|NP_001035286|NP_001035287|NP_065083	-	-	-	-	-	-	Saccharomyces cerevisiae (S288c)	Homo sapiens
2393279	856505	57085	36538	121356	YHR105W	RP11-56N19.3	YPT35	AGTRAP	-	ATRAP	Two-hybrid	physical	Zhong Q (2016)	PUBMED:27107014	559292	9606	High Throughput	-	-	-	-	BIOGRID	P38815	-	NP_011973	Q6RW13	-	NP_001035284|NP_001035285|NP_001035286|NP_001035287|NP_065083	-	-	-	-	-	-	Saccharomyces cerevisiae (S288c)	Homo sapiens
2464578	9830	57085	115168	121356	-	RP11-56N19.3	TRIM14	AGTRAP	-	ATRAP	Proximity Label-MS	physical	Tan P (2017)	PUBMED:29053956	9606	9606	High Throughput	-	-	evidence from proximity label-MS experiment, specifically APEX-2 biotin labeling	-	BIOGRID	Q14142	A0A024R165	NP_150088|NP_055603	Q6RW13	-	NP_001035284|NP_001035285|NP_001035286|NP_001035287|NP_065083	-	-	-	-	-	-	Homo sapiens	Homo sapiens
2494877	6047	57085	111974	121356	RES4-26	RP11-56N19.3	RNF4	AGTRAP	SLX5|SNURF	ATRAP	Affinity Capture-MS	physical	Kumar R (2017)	PUBMED:29180619	9606	9606	High Throughput	-	-	-	-	BIOGRID	P78317	-	NP_001171939|NP_001171938|NP_002929	Q6RW13	-	NP_001035284|NP_001035285|NP_001035286|NP_001035287|NP_065083	-	-	-	-	-	-	Homo sapiens	Homo sapiens
2496240	2243	57085	108534	121356	-	RP11-56N19.3	FGA	AGTRAP	Fib2	ATRAP	Two-hybrid	physical	Yang X (2016)	PUBMED:26871637	9606	9606	High Throughput	-	-	-	-	BIOGRID	P02671	-	NP_000499|NP_068657	Q6RW13	-	NP_001035284|NP_001035285|NP_001035286|NP_001035287|NP_065083	-	-	-	-	-	-	Homo sapiens	Homo sapiens
2496242	2571	57085	108845	121356	-	RP11-56N19.3	GAD1	AGTRAP	CPSQ1|GAD|SCP	ATRAP	Two-hybrid	physical	Yang X (2016)	PUBMED:26871637	9606	9606	High Throughput	-	-	-	-	BIOGRID	Q99259	Q8IVA8	NP_000808|NP_038473	Q6RW13	-	NP_001035284|NP_001035285|NP_001035286|NP_001035287|NP_065083	-	-	-	-	-	-	Homo sapiens	Homo sapiens
2496414	6285	57085	112193	121356	-	RP11-56N19.3	S100B	AGTRAP	NEF|S100|S100-B|S100beta	ATRAP	Two-hybrid	physical	Yang X (2016)	PUBMED:26871637	9606	9606	High Throughput	-	-	-	-	BIOGRID	P04271	-	NP_006263	Q6RW13	-	NP_001035284|NP_001035285|NP_001035286|NP_001035287|NP_065083	-	-	-	-	-	-	Homo sapiens	Homo sapiens
2496510	8803	57085	114331	121356	RP11-528D24.2	RP11-56N19.3	SUCLA2	AGTRAP	A-BETA|MTDPS5|SCS-betaA	ATRAP	Two-hybrid	physical	Yang X (2016)	PUBMED:26871637	9606	9606	High Throughput	-	-	-	-	BIOGRID	Q9P2R7	Q9Y4T0|E5KS60	NP_003841	Q6RW13	-	NP_001035284|NP_001035285|NP_001035286|NP_001035287|NP_065083	-	-	-	-	-	-	Homo sapiens	Homo sapiens
2496666	54478	57085	119983	121356	-	RP11-56N19.3	FAM64A	AGTRAP	CATS|RCS1	ATRAP	Two-hybrid	physical	Yang X (2016)	PUBMED:26871637	9606	9606	High Throughput	-	-	-	-	BIOGRID	Q9BSJ6	-	NP_061886|NP_001182157	Q6RW13	-	NP_001035284|NP_001035285|NP_001035286|NP_001035287|NP_065083	-	-	-	-	-	-	Homo sapiens	Homo sapiens
2496720	56616	57085	121157	121356	hCG_1782202	RP11-56N19.3	DIABLO	AGTRAP	DFNA64|SMAC	ATRAP	Two-hybrid	physical	Yang X (2016)	PUBMED:26871637	9606	9606	High Throughput	-	-	-	-	BIOGRID	Q9NR28	Q502X2|K7X1S0|A0A024RBT2	NP_001265232|NP_001265233|NP_001265231|NP_001358262|NP_620308|NP_063940|NP_001265271	Q6RW13	-	NP_001035284|NP_001035285|NP_001035286|NP_001035287|NP_065083	-	-	-	-	-	-	Homo sapiens	Homo sapiens
2496736	65009	57085	122372	121356	-	RP11-56N19.3	NDRG4	AGTRAP	BDM1|SMAP-8|SMAP8	ATRAP	Two-hybrid	physical	Yang X (2016)	PUBMED:26871637	9606	9606	High Throughput	-	-	-	-	BIOGRID	Q9ULP0	A0A024R6V8|B7Z9X4	NP_001123959|NP_001350798|NP_001365269|NP_001365266|NP_001365267|NP_001365264|NP_001365265|NP_001365262|NP_001365263|NP_001365261|NP_001365268|NP_001229762|NP_001229763|NP_001229764|NP_001229765|NP_075061|NP_001365271|NP_001365270|NP_001365273|NP_001365272|NP_001365275|NP_001365274|NP_001365276|NP_065198	Q6RW13	-	NP_001035284|NP_001035285|NP_001035286|NP_001035287|NP_065083	-	-	-	-	-	-	Homo sapiens	Homo sapiens
2643928	81533	57085	123507	121356	CDA08	RP11-56N19.3	ITFG1	AGTRAP	TIP	ATRAP	Affinity Capture-MS	physical	Kato M (2014)	PUBMED:25437307	9606	9606	High Throughput	-	-	-	-	BIOGRID	Q8TB96	-	NP_001291931|NP_110417	Q6RW13	-	NP_001035284|NP_001035285|NP_001035286|NP_001035287|NP_065083	-	-	-	-	-	-	Homo sapiens	Homo sapiens
2689212	83851	57085	123767	121356	-	RP11-56N19.3	SYT16	AGTRAP	CHR14SYT|SYT14L|Strep14|syt14r|yt14r	ATRAP	Two-hybrid	physical	Chen S (2018)	PUBMED:29892012	9606	9606	High Throughput	-	-	this interaction was found to remain intact in the case of at least one bait protein mutation as part of an assessment of the effect on protein-protein interactions of autism-spectrum disorder mutations in the bait proteins	-	BIOGRID	Q17RD7	-	NP_114120	Q6RW13	-	NP_001035284|NP_001035285|NP_001035286|NP_001035287|NP_065083	-	-	-	-	-	-	Homo sapiens	Homo sapiens
2693734	26073	57085	117531	121356	HSPC017	RP11-56N19.3	POLDIP2	AGTRAP	PDIP38|POLD4|p38	ATRAP	Two-hybrid	physical	Luck K (2020)	PUBMED:32296183	9606	9606	High Throughput	-	-	This human reference interactome (HuRI) was generated by performing nine two-hybrid screens with the high confidence interactions determined by pairwise verification by quadruplicate retesting and sequence confirmation. This HI-III-20 dataset contains over 52,000 PPIs involving more than 8,000 proteins.	-	BIOGRID	Q9Y2S7	B4DEM9	NP_056399|NP_001277074	Q6RW13	-	NP_001035284|NP_001035285|NP_001035286|NP_001035287|NP_065083	-	-	-	-	-	-	Homo sapiens	Homo sapiens
2695015	57709	57085	121733	121356	-	RP11-56N19.3	SLC7A14	AGTRAP	PPP1R142	ATRAP	Two-hybrid	physical	Luck K (2020)	PUBMED:32296183	9606	9606	High Throughput	-	-	This human reference interactome (HuRI) was generated by performing nine two-hybrid screens with the high confidence interactions determined by pairwise verification by quadruplicate retesting and sequence confirmation. This HI-III-20 dataset contains over 52,000 PPIs involving more than 8,000 proteins.	-	BIOGRID	Q8TBB6	-	NP_066000	Q6RW13	-	NP_001035284|NP_001035285|NP_001035286|NP_001035287|NP_065083	-	-	-	-	-	-	Homo sapiens	Homo sapiens
2695119	81551	57085	123515	121356	-	RP11-56N19.3	STMN4	AGTRAP	RB3	ATRAP	Two-hybrid	physical	Luck K (2020)	PUBMED:32296183	9606	9606	High Throughput	-	-	This human reference interactome (HuRI) was generated by performing nine two-hybrid screens with the high confidence interactions determined by pairwise verification by quadruplicate retesting and sequence confirmation. This HI-III-20 dataset contains over 52,000 PPIs involving more than 8,000 proteins.	-	BIOGRID	Q9H169	E7EVN3	NP_001269982|NP_001269983|NP_001269984|NP_110422	Q6RW13	-	NP_001035284|NP_001035285|NP_001035286|NP_001035287|NP_065083	-	-	-	-	-	-	Homo sapiens	Homo sapiens
2695929	6570	57085	112458	121356	-	RP11-56N19.3	SLC18A1	AGTRAP	CGAT|VAT1|VMAT1	ATRAP	Two-hybrid	physical	Luck K (2020)	PUBMED:32296183	9606	9606	High Throughput	-	-	This human reference interactome (HuRI) was generated by performing nine two-hybrid screens with the high confidence interactions determined by pairwise verification by quadruplicate retesting and sequence confirmation. This HI-III-20 dataset contains over 52,000 PPIs involving more than 8,000 proteins.	-	BIOGRID	P54219	Q96GL6	NP_003044|NP_001129163|NP_001135797|NP_001135796	Q6RW13	-	NP_001035284|NP_001035285|NP_001035286|NP_001035287|NP_065083	-	-	-	-	-	-	Homo sapiens	Homo sapiens
2699492	84708	57085	124219	121356	UNQ574/PRO1136	RP11-56N19.3	LNX1	AGTRAP	LNX|MPDZ|PDZRN2	ATRAP	Two-hybrid	physical	Luck K (2020)	PUBMED:32296183	9606	9606	High Throughput	-	-	This human reference interactome (HuRI) was generated by performing nine two-hybrid screens with the high confidence interactions determined by pairwise verification by quadruplicate retesting and sequence confirmation. This HI-III-20 dataset contains over 52,000 PPIs involving more than 8,000 proteins.	-	BIOGRID	Q8TBB1	-	NP_001119800|NP_116011	Q6RW13	-	NP_001035284|NP_001035285|NP_001035286|NP_001035287|NP_065083	-	-	-	-	-	-	Homo sapiens	Homo sapiens
2702017	363	57085	106859	121356	-	RP11-56N19.3	AQP6	AGTRAP	AQP2L|KID	ATRAP	Two-hybrid	physical	Luck K (2020)	PUBMED:32296183	9606	9606	High Throughput	-	-	This human reference interactome (HuRI) was generated by performing nine two-hybrid screens with the high confidence interactions determined by pairwise verification by quadruplicate retesting and sequence confirmation. This HI-III-20 dataset contains over 52,000 PPIs involving more than 8,000 proteins.	-	BIOGRID	Q13520	-	NP_001643	Q6RW13	-	NP_001035284|NP_001035285|NP_001035286|NP_001035287|NP_065083	-	-	-	-	-	-	Homo sapiens	Homo sapiens
2703080	51324	57085	119474	121356	BM-019	RP11-56N19.3	SPG21	AGTRAP	ACP33|GL010|MAST	ATRAP	Two-hybrid	physical	Luck K (2020)	PUBMED:32296183	9606	9606	High Throughput	-	-	This human reference interactome (HuRI) was generated by performing nine two-hybrid screens with the high confidence interactions determined by pairwise verification by quadruplicate retesting and sequence confirmation. This HI-III-20 dataset contains over 52,000 PPIs involving more than 8,000 proteins.	-	BIOGRID	Q9NZD8	A0A024R5Y1	NP_057714|NP_001121361|NP_001121362	Q6RW13	-	NP_001035284|NP_001035285|NP_001035286|NP_001035287|NP_065083	-	-	-	-	-	-	Homo sapiens	Homo sapiens
2704164	51100	57085	119289	121356	CGI-61	RP11-56N19.3	SH3GLB1	AGTRAP	Bif-1|PPP1R70|dJ612B15.2	ATRAP	Two-hybrid	physical	Luck K (2020)	PUBMED:32296183	9606	9606	High Throughput	-	-	This human reference interactome (HuRI) was generated by performing nine two-hybrid screens with the high confidence interactions determined by pairwise verification by quadruplicate retesting and sequence confirmation. This HI-III-20 dataset contains over 52,000 PPIs involving more than 8,000 proteins.	-	BIOGRID	Q9Y371	A0A087WW40	NP_057093|NP_001193580|NP_001193581|NP_001193582	Q6RW13	-	NP_001035284|NP_001035285|NP_001035286|NP_001035287|NP_065083	-	-	-	-	-	-	Homo sapiens	Homo sapiens
2704648	23786	57085	117285	121356	CD003	RP11-56N19.3	BCL2L13	AGTRAP	BCL-RAMBO|Bcl2-L-13|MIL1	ATRAP	Two-hybrid	physical	Luck K (2020)	PUBMED:32296183	9606	9606	High Throughput	-	-	This human reference interactome (HuRI) was generated by performing nine two-hybrid screens with the high confidence interactions determined by pairwise verification by quadruplicate retesting and sequence confirmation. This HI-III-20 dataset contains over 52,000 PPIs involving more than 8,000 proteins.	-	BIOGRID	Q9BXK5	E9PDD6|Q86T62|F6VJB4|A0A087WTL4|A0A087WX97|A8K5Y4|A0A087WW80|B7Z737|B7Z238	NP_001257664|NP_001257660|NP_001257661|NP_001257662|NP_001257663|NP_056182|NP_001257659|NP_001257658|NP_001257655|NP_001257657|NP_001257656	Q6RW13	-	NP_001035284|NP_001035285|NP_001035286|NP_001035287|NP_065083	-	-	-	-	-	-	Homo sapiens	Homo sapiens
2705475	1727	57085	108071	121356	-	RP11-56N19.3	CYB5R3	AGTRAP	B5R|DIA1	ATRAP	Two-hybrid	physical	Luck K (2020)	PUBMED:32296183	9606	9606	High Throughput	-	-	This human reference interactome (HuRI) was generated by performing nine two-hybrid screens with the high confidence interactions determined by pairwise verification by quadruplicate retesting and sequence confirmation. This HI-III-20 dataset contains over 52,000 PPIs involving more than 8,000 proteins.	-	BIOGRID	P00387	-	NP_001165131|NP_000389|NP_015565|NP_001165132|NP_001123291	Q6RW13	-	NP_001035284|NP_001035285|NP_001035286|NP_001035287|NP_065083	-	-	-	-	-	-	Homo sapiens	Homo sapiens
2705734	54471	57085	119977	121356	RP5-1104E15.5	RP11-56N19.3	MIEF1	AGTRAP	HSU79252|MID51|SMCR7L|dJ1104E15.3	ATRAP	Two-hybrid	physical	Luck K (2020)	PUBMED:32296183	9606	9606	High Throughput	-	-	This human reference interactome (HuRI) was generated by performing nine two-hybrid screens with the high confidence interactions determined by pairwise verification by quadruplicate retesting and sequence confirmation. This HI-III-20 dataset contains over 52,000 PPIs involving more than 8,000 proteins.	-	BIOGRID	Q9NQG6	A0A024R1L3	NP_061881|NP_001291493	Q6RW13	-	NP_001035284|NP_001035285|NP_001035286|NP_001035287|NP_065083	-	-	-	-	-	-	Homo sapiens	Homo sapiens
2705786	25828	57085	117356	121356	RP5-1119A7.13-005	RP11-56N19.3	TXN2	AGTRAP	MT-TRX|MTRX|TRX2	ATRAP	Two-hybrid	physical	Luck K (2020)	PUBMED:32296183	9606	9606	High Throughput	-	-	This human reference interactome (HuRI) was generated by performing nine two-hybrid screens with the high confidence interactions determined by pairwise verification by quadruplicate retesting and sequence confirmation. This HI-III-20 dataset contains over 52,000 PPIs involving more than 8,000 proteins.	-	BIOGRID	Q99757	B4DX69	NP_036605	Q6RW13	-	NP_001035284|NP_001035285|NP_001035286|NP_001035287|NP_065083	-	-	-	-	-	-	Homo sapiens	Homo sapiens
2706918	79863	57085	122951	121356	-	RP11-56N19.3	RBFA	AGTRAP	C18orf22|HsT169	ATRAP	Two-hybrid	physical	Luck K (2020)	PUBMED:32296183	9606	9606	High Throughput	-	-	This human reference interactome (HuRI) was generated by performing nine two-hybrid screens with the high confidence interactions determined by pairwise verification by quadruplicate retesting and sequence confirmation. This HI-III-20 dataset contains over 52,000 PPIs involving more than 8,000 proteins.	-	BIOGRID	Q8N0V3	-	NP_079081|NP_001165438	Q6RW13	-	NP_001035284|NP_001035285|NP_001035286|NP_001035287|NP_065083	-	-	-	-	-	-	Homo sapiens	Homo sapiens
2707763	65009	57085	122372	121356	-	RP11-56N19.3	NDRG4	AGTRAP	BDM1|SMAP-8|SMAP8	ATRAP	Two-hybrid	physical	Luck K (2020)	PUBMED:32296183	9606	9606	High Throughput	-	-	This human reference interactome (HuRI) was generated by performing nine two-hybrid screens with the high confidence interactions determined by pairwise verification by quadruplicate retesting and sequence confirmation. This HI-III-20 dataset contains over 52,000 PPIs involving more than 8,000 proteins.	-	BIOGRID	Q9ULP0	A0A024R6V8|B7Z9X4	NP_001123959|NP_001350798|NP_001365269|NP_001365266|NP_001365267|NP_001365264|NP_001365265|NP_001365262|NP_001365263|NP_001365261|NP_001365268|NP_001229762|NP_001229763|NP_001229764|NP_001229765|NP_075061|NP_001365271|NP_001365270|NP_001365273|NP_001365272|NP_001365275|NP_001365274|NP_001365276|NP_065198	Q6RW13	-	NP_001035284|NP_001035285|NP_001035286|NP_001035287|NP_065083	-	-	-	-	-	-	Homo sapiens	Homo sapiens
2708108	7329	57085	113177	121356	LA16c-358B7.1	RP11-56N19.3	UBE2I	AGTRAP	C358B7.1|P18|UBC9	ATRAP	Two-hybrid	physical	Luck K (2020)	PUBMED:32296183	9606	9606	High Throughput	-	-	This human reference interactome (HuRI) was generated by performing nine two-hybrid screens with the high confidence interactions determined by pairwise verification by quadruplicate retesting and sequence confirmation. This HI-III-20 dataset contains over 52,000 PPIs involving more than 8,000 proteins.	-	BIOGRID	P63279	B0QYN7|A8K503	NP_003336|NP_919236|NP_919237|NP_919235	Q6RW13	-	NP_001035284|NP_001035285|NP_001035286|NP_001035287|NP_065083	-	-	-	-	-	-	Homo sapiens	Homo sapiens
2709670	973	57085	107411	121356	-	RP11-56N19.3	CD79A	AGTRAP	IGA|MB-1	ATRAP	Two-hybrid	physical	Luck K (2020)	PUBMED:32296183	9606	9606	High Throughput	-	-	This human reference interactome (HuRI) was generated by performing nine two-hybrid screens with the high confidence interactions determined by pairwise verification by quadruplicate retesting and sequence confirmation. This HI-III-20 dataset contains over 52,000 PPIs involving more than 8,000 proteins.	-	BIOGRID	P11912	-	NP_067612|NP_001774	Q6RW13	-	NP_001035284|NP_001035285|NP_001035286|NP_001035287|NP_065083	-	-	-	-	-	-	Homo sapiens	Homo sapiens
2709752	4818	57085	110883	121356	-	RP11-56N19.3	NKG7	AGTRAP	GIG1|GMP-17|p15-TIA-1	ATRAP	Two-hybrid	physical	Luck K (2020)	PUBMED:32296183	9606	9606	High Throughput	-	-	This human reference interactome (HuRI) was generated by performing nine two-hybrid screens with the high confidence interactions determined by pairwise verification by quadruplicate retesting and sequence confirmation. This HI-III-20 dataset contains over 52,000 PPIs involving more than 8,000 proteins.	-	BIOGRID	Q16617	-	NP_005592	Q6RW13	-	NP_001035284|NP_001035285|NP_001035286|NP_001035287|NP_065083	-	-	-	-	-	-	Homo sapiens	Homo sapiens
2710466	56006	57085	121029	121356	-	RP11-56N19.3	SMG9	AGTRAP	C19orf61|F17127_1	ATRAP	Two-hybrid	physical	Luck K (2020)	PUBMED:32296183	9606	9606	High Throughput	-	-	This human reference interactome (HuRI) was generated by performing nine two-hybrid screens with the high confidence interactions determined by pairwise verification by quadruplicate retesting and sequence confirmation. This HI-III-20 dataset contains over 52,000 PPIs involving more than 8,000 proteins.	-	BIOGRID	Q9H0W8	A0A024R0Q0	NP_061981	Q6RW13	-	NP_001035284|NP_001035285|NP_001035286|NP_001035287|NP_065083	-	-	-	-	-	-	Homo sapiens	Homo sapiens
2710832	11112	57085	116289	121356	-	RP11-56N19.3	HIBADH	AGTRAP	NS5ATP1	ATRAP	Two-hybrid	physical	Luck K (2020)	PUBMED:32296183	9606	9606	High Throughput	-	-	This human reference interactome (HuRI) was generated by performing nine two-hybrid screens with the high confidence interactions determined by pairwise verification by quadruplicate retesting and sequence confirmation. This HI-III-20 dataset contains over 52,000 PPIs involving more than 8,000 proteins.	-	BIOGRID	P31937	A0A024RA75	NP_689953	Q6RW13	-	NP_001035284|NP_001035285|NP_001035286|NP_001035287|NP_065083	-	-	-	-	-	-	Homo sapiens	Homo sapiens
2710980	6804	57085	112676	121356	-	RP11-56N19.3	STX1A	AGTRAP	HPC-1|P35-1|STX1|SYN1A	ATRAP	Two-hybrid	physical	Luck K (2020)	PUBMED:32296183	9606	9606	High Throughput	-	-	This human reference interactome (HuRI) was generated by performing nine two-hybrid screens with the high confidence interactions determined by pairwise verification by quadruplicate retesting and sequence confirmation. This HI-III-20 dataset contains over 52,000 PPIs involving more than 8,000 proteins.	-	BIOGRID	Q16623	A8MZ54|Q75ME0	NP_001159375|NP_004594	Q6RW13	-	NP_001035284|NP_001035285|NP_001035286|NP_001035287|NP_065083	-	-	-	-	-	-	Homo sapiens	Homo sapiens
2712280	7019	57085	112877	121356	-	RP11-56N19.3	TFAM	AGTRAP	MTTF1|MTTFA|TCF6|TCF6L1|TCF6L2|TCF6L3	ATRAP	Two-hybrid	physical	Luck K (2020)	PUBMED:32296183	9606	9606	High Throughput	-	-	This human reference interactome (HuRI) was generated by performing nine two-hybrid screens with the high confidence interactions determined by pairwise verification by quadruplicate retesting and sequence confirmation. This HI-III-20 dataset contains over 52,000 PPIs involving more than 8,000 proteins.	-	BIOGRID	Q00059	E5KSU5	NP_003192|NP_001257711	Q6RW13	-	NP_001035284|NP_001035285|NP_001035286|NP_001035287|NP_065083	-	-	-	-	-	-	Homo sapiens	Homo sapiens
2712302	10105	57085	115411	121356	RP11-342M3.4	RP11-56N19.3	PPIF	AGTRAP	CYP3|CyP-M|Cyp-D|CypD	ATRAP	Two-hybrid	physical	Luck K (2020)	PUBMED:32296183	9606	9606	High Throughput	-	-	This human reference interactome (HuRI) was generated by performing nine two-hybrid screens with the high confidence interactions determined by pairwise verification by quadruplicate retesting and sequence confirmation. This HI-III-20 dataset contains over 52,000 PPIs involving more than 8,000 proteins.	-	BIOGRID	P30405	A0A024QZS4	NP_005720	Q6RW13	-	NP_001035284|NP_001035285|NP_001035286|NP_001035287|NP_065083	-	-	-	-	-	-	Homo sapiens	Homo sapiens
2712474	55163	57085	120463	121356	-	RP11-56N19.3	PNPO	AGTRAP	HEL-S-302|PDXPO	ATRAP	Two-hybrid	physical	Luck K (2020)	PUBMED:32296183	9606	9606	High Throughput	-	-	This human reference interactome (HuRI) was generated by performing nine two-hybrid screens with the high confidence interactions determined by pairwise verification by quadruplicate retesting and sequence confirmation. This HI-III-20 dataset contains over 52,000 PPIs involving more than 8,000 proteins.	-	BIOGRID	Q9NVS9	V9HW45	NP_060599	Q6RW13	-	NP_001035284|NP_001035285|NP_001035286|NP_001035287|NP_065083	-	-	-	-	-	-	Homo sapiens	Homo sapiens
2712644	55379	57085	120649	121356	PRO1855	RP11-56N19.3	LRRC59	AGTRAP	p34	ATRAP	Two-hybrid	physical	Luck K (2020)	PUBMED:32296183	9606	9606	High Throughput	-	-	This human reference interactome (HuRI) was generated by performing nine two-hybrid screens with the high confidence interactions determined by pairwise verification by quadruplicate retesting and sequence confirmation. This HI-III-20 dataset contains over 52,000 PPIs involving more than 8,000 proteins.	-	BIOGRID	Q96AG4	-	NP_060979	Q6RW13	-	NP_001035284|NP_001035285|NP_001035286|NP_001035287|NP_065083	-	-	-	-	-	-	Homo sapiens	Homo sapiens
2712691	23531	57085	117077	121356	-	RP11-56N19.3	MMD	AGTRAP	MMA|MMD1|PAQR11	ATRAP	Two-hybrid	physical	Luck K (2020)	PUBMED:32296183	9606	9606	High Throughput	-	-	This human reference interactome (HuRI) was generated by performing nine two-hybrid screens with the high confidence interactions determined by pairwise verification by quadruplicate retesting and sequence confirmation. This HI-III-20 dataset contains over 52,000 PPIs involving more than 8,000 proteins.	-	BIOGRID	Q15546	-	NP_036461	Q6RW13	-	NP_001035284|NP_001035285|NP_001035286|NP_001035287|NP_065083	-	-	-	-	-	-	Homo sapiens	Homo sapiens
2713273	337	57085	106834	121356	-	RP11-56N19.3	APOA4	AGTRAP	-	ATRAP	Two-hybrid	physical	Luck K (2020)	PUBMED:32296183	9606	9606	High Throughput	-	-	This human reference interactome (HuRI) was generated by performing nine two-hybrid screens with the high confidence interactions determined by pairwise verification by quadruplicate retesting and sequence confirmation. This HI-III-20 dataset contains over 52,000 PPIs involving more than 8,000 proteins.	-	BIOGRID	-	-	NP_000473	Q6RW13	-	NP_001035284|NP_001035285|NP_001035286|NP_001035287|NP_065083	-	-	-	-	-	-	Homo sapiens	Homo sapiens
2713457	2965	57085	109220	121356	-	RP11-56N19.3	GTF2H1	AGTRAP	BTF2|P62|TFB1|TFIIH	ATRAP	Two-hybrid	physical	Luck K (2020)	PUBMED:32296183	9606	9606	High Throughput	-	-	This human reference interactome (HuRI) was generated by performing nine two-hybrid screens with the high confidence interactions determined by pairwise verification by quadruplicate retesting and sequence confirmation. This HI-III-20 dataset contains over 52,000 PPIs involving more than 8,000 proteins.	-	BIOGRID	P32780	-	NP_001135779|NP_005307	Q6RW13	-	NP_001035284|NP_001035285|NP_001035286|NP_001035287|NP_065083	-	-	-	-	-	-	Homo sapiens	Homo sapiens
2716549	151393	57085	127373	121356	BLOCK18	RP11-56N19.3	RMDN2	AGTRAP	FAM82A|FAM82A1|PRO34163|PYST9371|RMD-2|RMD2|RMD4	ATRAP	Two-hybrid	physical	Luck K (2020)	PUBMED:32296183	9606	9606	High Throughput	-	-	This human reference interactome (HuRI) was generated by performing nine two-hybrid screens with the high confidence interactions determined by pairwise verification by quadruplicate retesting and sequence confirmation. This HI-III-20 dataset contains over 52,000 PPIs involving more than 8,000 proteins.	-	BIOGRID	Q96LZ7	-	NP_653314|NP_001164264|NP_001164263|NP_001164262|NP_001309141|NP_001309140	Q6RW13	-	NP_001035284|NP_001035285|NP_001035286|NP_001035287|NP_065083	-	-	-	-	-	-	Homo sapiens	Homo sapiens
2719124	83446	57085	123648	121356	-	RP11-56N19.3	CCDC70	AGTRAP	-	ATRAP	Two-hybrid	physical	Luck K (2020)	PUBMED:32296183	9606	9606	High Throughput	-	-	This human reference interactome (HuRI) was generated by performing nine two-hybrid screens with the high confidence interactions determined by pairwise verification by quadruplicate retesting and sequence confirmation. This HI-III-20 dataset contains over 52,000 PPIs involving more than 8,000 proteins.	-	BIOGRID	Q6NSX1	-	NP_112580	Q6RW13	-	NP_001035284|NP_001035285|NP_001035286|NP_001035287|NP_065083	-	-	-	-	-	-	Homo sapiens	Homo sapiens
2719737	200232	57085	128313	121356	RP5-1153D9.4	RP11-56N19.3	FAM209A	AGTRAP	C20orf106|dJ1153D9.3	ATRAP	Two-hybrid	physical	Luck K (2020)	PUBMED:32296183	9606	9606	High Throughput	-	-	This human reference interactome (HuRI) was generated by performing nine two-hybrid screens with the high confidence interactions determined by pairwise verification by quadruplicate retesting and sequence confirmation. This HI-III-20 dataset contains over 52,000 PPIs involving more than 8,000 proteins.	-	BIOGRID	Q5JX71	-	NP_001012989	Q6RW13	-	NP_001035284|NP_001035285|NP_001035286|NP_001035287|NP_065083	-	-	-	-	-	-	Homo sapiens	Homo sapiens
2719850	514	57085	106999	121356	-	RP11-56N19.3	ATP5E	AGTRAP	ATPE|MC5DN3	ATRAP	Two-hybrid	physical	Luck K (2020)	PUBMED:32296183	9606	9606	High Throughput	-	-	This human reference interactome (HuRI) was generated by performing nine two-hybrid screens with the high confidence interactions determined by pairwise verification by quadruplicate retesting and sequence confirmation. This HI-III-20 dataset contains over 52,000 PPIs involving more than 8,000 proteins.	-	BIOGRID	P56381	-	NP_008817	Q6RW13	-	NP_001035284|NP_001035285|NP_001035286|NP_001035287|NP_065083	-	-	-	-	-	-	Homo sapiens	Homo sapiens
2719920	84693	57085	124208	121356	-	RP11-56N19.3	MCEE	AGTRAP	GLOD2	ATRAP	Two-hybrid	physical	Luck K (2020)	PUBMED:32296183	9606	9606	High Throughput	-	-	This human reference interactome (HuRI) was generated by performing nine two-hybrid screens with the high confidence interactions determined by pairwise verification by quadruplicate retesting and sequence confirmation. This HI-III-20 dataset contains over 52,000 PPIs involving more than 8,000 proteins.	-	BIOGRID	Q96PE7	-	NP_115990	Q6RW13	-	NP_001035284|NP_001035285|NP_001035286|NP_001035287|NP_065083	-	-	-	-	-	-	Homo sapiens	Homo sapiens
2720667	51614	57085	119638	121356	RP3-477O4.1	RP11-56N19.3	ERGIC3	AGTRAP	C20orf47|CGI-54|Erv46|NY-BR-84|PRO0989|SDBCAG84|dJ477O4.2	ATRAP	Two-hybrid	physical	Luck K (2020)	PUBMED:32296183	9606	9606	High Throughput	-	-	This human reference interactome (HuRI) was generated by performing nine two-hybrid screens with the high confidence interactions determined by pairwise verification by quadruplicate retesting and sequence confirmation. This HI-III-20 dataset contains over 52,000 PPIs involving more than 8,000 proteins.	-	BIOGRID	Q9Y282	A2TJK5	NP_938408|NP_057050	Q6RW13	-	NP_001035284|NP_001035285|NP_001035286|NP_001035287|NP_065083	-	-	-	-	-	-	Homo sapiens	Homo sapiens
2720922	2867	57085	109125	121356	-	RP11-56N19.3	FFAR2	AGTRAP	FFA2R|GPR43	ATRAP	Two-hybrid	physical	Luck K (2020)	PUBMED:32296183	9606	9606	High Throughput	-	-	This human reference interactome (HuRI) was generated by performing nine two-hybrid screens with the high confidence interactions determined by pairwise verification by quadruplicate retesting and sequence confirmation. This HI-III-20 dataset contains over 52,000 PPIs involving more than 8,000 proteins.	-	BIOGRID	O15552	C6KYL4	NP_005297	Q6RW13	-	NP_001035284|NP_001035285|NP_001035286|NP_001035287|NP_065083	-	-	-	-	-	-	Homo sapiens	Homo sapiens
2721767	2571	57085	108845	121356	-	RP11-56N19.3	GAD1	AGTRAP	CPSQ1|GAD|SCP	ATRAP	Two-hybrid	physical	Luck K (2020)	PUBMED:32296183	9606	9606	High Throughput	-	-	This human reference interactome (HuRI) was generated by performing nine two-hybrid screens with the high confidence interactions determined by pairwise verification by quadruplicate retesting and sequence confirmation. This HI-III-20 dataset contains over 52,000 PPIs involving more than 8,000 proteins.	-	BIOGRID	Q99259	Q8IVA8	NP_000808|NP_038473	Q6RW13	-	NP_001035284|NP_001035285|NP_001035286|NP_001035287|NP_065083	-	-	-	-	-	-	Homo sapiens	Homo sapiens
2722596	140683	57085	126647	121356	UNQ510/PRO1025	RP11-56N19.3	BPIFA2	AGTRAP	C20orf70|PSP|SPLUNC2|bA49G10.1	ATRAP	Two-hybrid	physical	Luck K (2020)	PUBMED:32296183	9606	9606	High Throughput	-	-	This human reference interactome (HuRI) was generated by performing nine two-hybrid screens with the high confidence interactions determined by pairwise verification by quadruplicate retesting and sequence confirmation. This HI-III-20 dataset contains over 52,000 PPIs involving more than 8,000 proteins.	-	BIOGRID	Q96DR5	-	NP_542141	Q6RW13	-	NP_001035284|NP_001035285|NP_001035286|NP_001035287|NP_065083	-	-	-	-	-	-	Homo sapiens	Homo sapiens
2723297	23647	57085	117174	121356	-	RP11-56N19.3	ARFIP2	AGTRAP	POR1	ATRAP	Two-hybrid	physical	Luck K (2020)	PUBMED:32296183	9606	9606	High Throughput	-	-	This human reference interactome (HuRI) was generated by performing nine two-hybrid screens with the high confidence interactions determined by pairwise verification by quadruplicate retesting and sequence confirmation. This HI-III-20 dataset contains over 52,000 PPIs involving more than 8,000 proteins.	-	BIOGRID	P53365	B4DUZ3|B4DXH2|A0A087X1E4	NP_036534|NP_001229785|NP_001229784|NP_001229783	Q6RW13	-	NP_001035284|NP_001035285|NP_001035286|NP_001035287|NP_065083	-	-	-	-	-	-	Homo sapiens	Homo sapiens
2725271	8803	57085	114331	121356	RP11-528D24.2	RP11-56N19.3	SUCLA2	AGTRAP	A-BETA|MTDPS5|SCS-betaA	ATRAP	Two-hybrid	physical	Luck K (2020)	PUBMED:32296183	9606	9606	High Throughput	-	-	This human reference interactome (HuRI) was generated by performing nine two-hybrid screens with the high confidence interactions determined by pairwise verification by quadruplicate retesting and sequence confirmation. This HI-III-20 dataset contains over 52,000 PPIs involving more than 8,000 proteins.	-	BIOGRID	Q9P2R7	Q9Y4T0|E5KS60	NP_003841	Q6RW13	-	NP_001035284|NP_001035285|NP_001035286|NP_001035287|NP_065083	-	-	-	-	-	-	Homo sapiens	Homo sapiens
2725318	9238	57085	114666	121356	-	RP11-56N19.3	TBRG4	AGTRAP	CPR2|FASTKD4	ATRAP	Two-hybrid	physical	Luck K (2020)	PUBMED:32296183	9606	9606	High Throughput	-	-	This human reference interactome (HuRI) was generated by performing nine two-hybrid screens with the high confidence interactions determined by pairwise verification by quadruplicate retesting and sequence confirmation. This HI-III-20 dataset contains over 52,000 PPIs involving more than 8,000 proteins.	-	BIOGRID	Q969Z0	B4DU42|B3KM73|B3KRS4	NP_954573|NP_112162|NP_001248763|NP_004740	Q6RW13	-	NP_001035284|NP_001035285|NP_001035286|NP_001035287|NP_065083	-	-	-	-	-	-	Homo sapiens	Homo sapiens
2725561	2572	57085	108846	121356	RP11-420F12.2	RP11-56N19.3	GAD2	AGTRAP	GAD65	ATRAP	Two-hybrid	physical	Luck K (2020)	PUBMED:32296183	9606	9606	High Throughput	-	-	This human reference interactome (HuRI) was generated by performing nine two-hybrid screens with the high confidence interactions determined by pairwise verification by quadruplicate retesting and sequence confirmation. This HI-III-20 dataset contains over 52,000 PPIs involving more than 8,000 proteins.	-	BIOGRID	Q05329	Q5VZ30	NP_000809|NP_001127838	Q6RW13	-	NP_001035284|NP_001035285|NP_001035286|NP_001035287|NP_065083	-	-	-	-	-	-	Homo sapiens	Homo sapiens
2725588	64215	57085	122105	121356	RP11-399C16.1	RP11-56N19.3	DNAJC1	AGTRAP	DNAJL1|ERdj1|HTJ1|MTJ1	ATRAP	Two-hybrid	physical	Luck K (2020)	PUBMED:32296183	9606	9606	High Throughput	-	-	This human reference interactome (HuRI) was generated by performing nine two-hybrid screens with the high confidence interactions determined by pairwise verification by quadruplicate retesting and sequence confirmation. This HI-III-20 dataset contains over 52,000 PPIs involving more than 8,000 proteins.	-	BIOGRID	Q96KC8	-	NP_071760	Q6RW13	-	NP_001035284|NP_001035285|NP_001035286|NP_001035287|NP_065083	-	-	-	-	-	-	Homo sapiens	Homo sapiens
2725607	23392	57085	116966	121356	RP11-386D8.2	RP11-56N19.3	KIAA0368	AGTRAP	ECM29	ATRAP	Two-hybrid	physical	Luck K (2020)	PUBMED:32296183	9606	9606	High Throughput	-	-	This human reference interactome (HuRI) was generated by performing nine two-hybrid screens with the high confidence interactions determined by pairwise verification by quadruplicate retesting and sequence confirmation. This HI-III-20 dataset contains over 52,000 PPIs involving more than 8,000 proteins.	-	BIOGRID	Q5VYK3	J3KN16	NP_001351858|NP_001351859|NP_001073867|NP_001350685|NP_001351860	Q6RW13	-	NP_001035284|NP_001035285|NP_001035286|NP_001035287|NP_065083	-	-	-	-	-	-	Homo sapiens	Homo sapiens
2726166	27314	57085	118132	121356	-	RP11-56N19.3	RAB30	AGTRAP	-	ATRAP	Two-hybrid	physical	Luck K (2020)	PUBMED:32296183	9606	9606	High Throughput	-	-	This human reference interactome (HuRI) was generated by performing nine two-hybrid screens with the high confidence interactions determined by pairwise verification by quadruplicate retesting and sequence confirmation. This HI-III-20 dataset contains over 52,000 PPIs involving more than 8,000 proteins.	-	BIOGRID	Q15771	A8K5R1	NP_055303|NP_001272988|NP_001272989|NP_001272990	Q6RW13	-	NP_001035284|NP_001035285|NP_001035286|NP_001035287|NP_065083	-	-	-	-	-	-	Homo sapiens	Homo sapiens
2726180	7274	57085	113125	121356	-	RP11-56N19.3	TTPA	AGTRAP	ATTP|AVED|TTP1|alphaTTP	ATRAP	Two-hybrid	physical	Luck K (2020)	PUBMED:32296183	9606	9606	High Throughput	-	-	This human reference interactome (HuRI) was generated by performing nine two-hybrid screens with the high confidence interactions determined by pairwise verification by quadruplicate retesting and sequence confirmation. This HI-III-20 dataset contains over 52,000 PPIs involving more than 8,000 proteins.	-	BIOGRID	P49638	-	NP_000361	Q6RW13	-	NP_001035284|NP_001035285|NP_001035286|NP_001035287|NP_065083	-	-	-	-	-	-	Homo sapiens	Homo sapiens
2727024	51067	57085	119258	121356	CGI-04	RP11-56N19.3	YARS2	AGTRAP	MLASA2|MT-TYRRS|TYRRS	ATRAP	Two-hybrid	physical	Luck K (2020)	PUBMED:32296183	9606	9606	High Throughput	-	-	This human reference interactome (HuRI) was generated by performing nine two-hybrid screens with the high confidence interactions determined by pairwise verification by quadruplicate retesting and sequence confirmation. This HI-III-20 dataset contains over 52,000 PPIs involving more than 8,000 proteins.	-	BIOGRID	Q9Y2Z4	-	NP_001035526	Q6RW13	-	NP_001035284|NP_001035285|NP_001035286|NP_001035287|NP_065083	-	-	-	-	-	-	Homo sapiens	Homo sapiens
2727281	60314	57085	121897	121356	-	RP11-56N19.3	C12orf10	AGTRAP	Gamm1|MST024|MSTP024|MYG|MYG1	ATRAP	Two-hybrid	physical	Luck K (2020)	PUBMED:32296183	9606	9606	High Throughput	-	-	This human reference interactome (HuRI) was generated by performing nine two-hybrid screens with the high confidence interactions determined by pairwise verification by quadruplicate retesting and sequence confirmation. This HI-III-20 dataset contains over 52,000 PPIs involving more than 8,000 proteins.	-	BIOGRID	-	Q86UA3	NP_067653	Q6RW13	-	NP_001035284|NP_001035285|NP_001035286|NP_001035287|NP_065083	-	-	-	-	-	-	Homo sapiens	Homo sapiens
2727435	83851	57085	123767	121356	-	RP11-56N19.3	SYT16	AGTRAP	CHR14SYT|SYT14L|Strep14|syt14r|yt14r	ATRAP	Two-hybrid	physical	Luck K (2020)	PUBMED:32296183	9606	9606	High Throughput	-	-	This human reference interactome (HuRI) was generated by performing nine two-hybrid screens with the high confidence interactions determined by pairwise verification by quadruplicate retesting and sequence confirmation. This HI-III-20 dataset contains over 52,000 PPIs involving more than 8,000 proteins.	-	BIOGRID	Q17RD7	-	NP_114120	Q6RW13	-	NP_001035284|NP_001035285|NP_001035286|NP_001035287|NP_065083	-	-	-	-	-	-	Homo sapiens	Homo sapiens
2728225	162427	57085	127817	121356	-	RP11-56N19.3	FAM134C	AGTRAP	-	ATRAP	Two-hybrid	physical	Luck K (2020)	PUBMED:32296183	9606	9606	High Throughput	-	-	This human reference interactome (HuRI) was generated by performing nine two-hybrid screens with the high confidence interactions determined by pairwise verification by quadruplicate retesting and sequence confirmation. This HI-III-20 dataset contains over 52,000 PPIs involving more than 8,000 proteins.	-	BIOGRID	Q86VR2	-	NP_835227	Q6RW13	-	NP_001035284|NP_001035285|NP_001035286|NP_001035287|NP_065083	-	-	-	-	-	-	Homo sapiens	Homo sapiens
2728483	10136	57085	115439	121356	RP11-26H16.2	RP11-56N19.3	CELA3A	AGTRAP	ELA3|ELA3A	ATRAP	Two-hybrid	physical	Luck K (2020)	PUBMED:32296183	9606	9606	High Throughput	-	-	This human reference interactome (HuRI) was generated by performing nine two-hybrid screens with the high confidence interactions determined by pairwise verification by quadruplicate retesting and sequence confirmation. This HI-III-20 dataset contains over 52,000 PPIs involving more than 8,000 proteins.	-	BIOGRID	P09093	-	NP_005738	Q6RW13	-	NP_001035284|NP_001035285|NP_001035286|NP_001035287|NP_065083	-	-	-	-	-	-	Homo sapiens	Homo sapiens
2728723	4259	57085	110415	121356	RP11-466F5.1	RP11-56N19.3	MGST3	AGTRAP	GST-III	ATRAP	Two-hybrid	physical	Luck K (2020)	PUBMED:32296183	9606	9606	High Throughput	-	-	This human reference interactome (HuRI) was generated by performing nine two-hybrid screens with the high confidence interactions determined by pairwise verification by quadruplicate retesting and sequence confirmation. This HI-III-20 dataset contains over 52,000 PPIs involving more than 8,000 proteins.	-	BIOGRID	O14880	Q5VV89|A0A024R8Z1	NP_004519	Q6RW13	-	NP_001035284|NP_001035285|NP_001035286|NP_001035287|NP_065083	-	-	-	-	-	-	Homo sapiens	Homo sapiens
2729820	10667	57085	115909	121356	RP1-236A3.1	RP11-56N19.3	FARS2	AGTRAP	COXPD14|FARS1|HSPC320|PheRS|dJ520B18.2	ATRAP	Two-hybrid	physical	Luck K (2020)	PUBMED:32296183	9606	9606	High Throughput	-	-	This human reference interactome (HuRI) was generated by performing nine two-hybrid screens with the high confidence interactions determined by pairwise verification by quadruplicate retesting and sequence confirmation. This HI-III-20 dataset contains over 52,000 PPIs involving more than 8,000 proteins.	-	BIOGRID	O95363	-	NP_006558	Q6RW13	-	NP_001035284|NP_001035285|NP_001035286|NP_001035287|NP_065083	-	-	-	-	-	-	Homo sapiens	Homo sapiens
2730513	89885	57085	124636	121356	-	RP11-56N19.3	FATE1	AGTRAP	CT43|FATE	ATRAP	Two-hybrid	physical	Luck K (2020)	PUBMED:32296183	9606	9606	High Throughput	-	-	This human reference interactome (HuRI) was generated by performing nine two-hybrid screens with the high confidence interactions determined by pairwise verification by quadruplicate retesting and sequence confirmation. This HI-III-20 dataset contains over 52,000 PPIs involving more than 8,000 proteins.	-	BIOGRID	Q969F0	-	NP_149076	Q6RW13	-	NP_001035284|NP_001035285|NP_001035286|NP_001035287|NP_065083	-	-	-	-	-	-	Homo sapiens	Homo sapiens
2730579	6770	57085	112647	121356	-	RP11-56N19.3	STAR	AGTRAP	STARD1	ATRAP	Two-hybrid	physical	Luck K (2020)	PUBMED:32296183	9606	9606	High Throughput	-	-	This human reference interactome (HuRI) was generated by performing nine two-hybrid screens with the high confidence interactions determined by pairwise verification by quadruplicate retesting and sequence confirmation. This HI-III-20 dataset contains over 52,000 PPIs involving more than 8,000 proteins.	-	BIOGRID	P49675	Q6IBK0	NP_000340	Q6RW13	-	NP_001035284|NP_001035285|NP_001035286|NP_001035287|NP_065083	-	-	-	-	-	-	Homo sapiens	Homo sapiens
2730839	92399	57085	124944	121356	-	RP11-56N19.3	MRRF	AGTRAP	MRFF|MTRRF|RRF	ATRAP	Two-hybrid	physical	Luck K (2020)	PUBMED:32296183	9606	9606	High Throughput	-	-	This human reference interactome (HuRI) was generated by performing nine two-hybrid screens with the high confidence interactions determined by pairwise verification by quadruplicate retesting and sequence confirmation. This HI-III-20 dataset contains over 52,000 PPIs involving more than 8,000 proteins.	-	BIOGRID	Q96E11	-	NP_001333268|NP_620132|NP_954646|NP_001333272|NP_001333270|NP_001333276|NP_001166983	Q6RW13	-	NP_001035284|NP_001035285|NP_001035286|NP_001035287|NP_065083	-	-	-	-	-	-	Homo sapiens	Homo sapiens
2731015	57689	57085	121715	121356	UNQ292/PRO331	RP11-56N19.3	LRRC4C	AGTRAP	NGL-1|NGL1	ATRAP	Two-hybrid	physical	Luck K (2020)	PUBMED:32296183	9606	9606	High Throughput	-	-	This human reference interactome (HuRI) was generated by performing nine two-hybrid screens with the high confidence interactions determined by pairwise verification by quadruplicate retesting and sequence confirmation. This HI-III-20 dataset contains over 52,000 PPIs involving more than 8,000 proteins.	-	BIOGRID	Q9HCJ2	Q4JIW0|Q4JIV9	NP_065980|NP_001245348	Q6RW13	-	NP_001035284|NP_001035285|NP_001035286|NP_001035287|NP_065083	-	-	-	-	-	-	Homo sapiens	Homo sapiens
2732260	26207	57085	117607	121356	-	RP11-56N19.3	PITPNC1	AGTRAP	M-RDGB-beta|MRDGBbeta|RDGB-BETA|RDGBB|RDGBB1	ATRAP	Two-hybrid	physical	Luck K (2020)	PUBMED:32296183	9606	9606	High Throughput	-	-	This human reference interactome (HuRI) was generated by performing nine two-hybrid screens with the high confidence interactions determined by pairwise verification by quadruplicate retesting and sequence confirmation. This HI-III-20 dataset contains over 52,000 PPIs involving more than 8,000 proteins.	-	BIOGRID	Q9UKF7	-	NP_036549|NP_858057	Q6RW13	-	NP_001035284|NP_001035285|NP_001035286|NP_001035287|NP_065083	-	-	-	-	-	-	Homo sapiens	Homo sapiens
2732726	51001	57085	119209	121356	CGI-12	RP11-56N19.3	MTERF3	AGTRAP	MTERFD1	ATRAP	Two-hybrid	physical	Luck K (2020)	PUBMED:32296183	9606	9606	High Throughput	-	-	This human reference interactome (HuRI) was generated by performing nine two-hybrid screens with the high confidence interactions determined by pairwise verification by quadruplicate retesting and sequence confirmation. This HI-III-20 dataset contains over 52,000 PPIs involving more than 8,000 proteins.	-	BIOGRID	Q96E29	E5RIK9	NP_057026|NP_001273572	Q6RW13	-	NP_001035284|NP_001035285|NP_001035286|NP_001035287|NP_065083	-	-	-	-	-	-	Homo sapiens	Homo sapiens
2734457	5130	57085	111157	121356	-	RP11-56N19.3	PCYT1A	AGTRAP	CCTA|CT|CTA|CTPCT|PCYT1|SMDCRD	ATRAP	Two-hybrid	physical	Luck K (2020)	PUBMED:32296183	9606	9606	High Throughput	-	-	This human reference interactome (HuRI) was generated by performing nine two-hybrid screens with the high confidence interactions determined by pairwise verification by quadruplicate retesting and sequence confirmation. This HI-III-20 dataset contains over 52,000 PPIs involving more than 8,000 proteins.	-	BIOGRID	P49585	-	NP_001299602|NP_005008	Q6RW13	-	NP_001035284|NP_001035285|NP_001035286|NP_001035287|NP_065083	-	-	-	-	-	-	Homo sapiens	Homo sapiens
2735191	56997	57085	121312	121356	PP265	RP11-56N19.3	ADCK3	AGTRAP	ARCA2|CABC1|COQ10D4|COQ8|SCAR9	ATRAP	Two-hybrid	physical	Luck K (2020)	PUBMED:32296183	9606	9606	High Throughput	-	-	This human reference interactome (HuRI) was generated by performing nine two-hybrid screens with the high confidence interactions determined by pairwise verification by quadruplicate retesting and sequence confirmation. This HI-III-20 dataset contains over 52,000 PPIs involving more than 8,000 proteins.	-	BIOGRID	Q8NI60	A0A024R3S3	NP_064632	Q6RW13	-	NP_001035284|NP_001035285|NP_001035286|NP_001035287|NP_065083	-	-	-	-	-	-	Homo sapiens	Homo sapiens
2735726	59343	57085	121885	121356	-	RP11-56N19.3	SENP2	AGTRAP	AXAM2|SMT3IP2	ATRAP	Two-hybrid	physical	Luck K (2020)	PUBMED:32296183	9606	9606	High Throughput	-	-	This human reference interactome (HuRI) was generated by performing nine two-hybrid screens with the high confidence interactions determined by pairwise verification by quadruplicate retesting and sequence confirmation. This HI-III-20 dataset contains over 52,000 PPIs involving more than 8,000 proteins.	-	BIOGRID	Q9HC62	-	NP_067640	Q6RW13	-	NP_001035284|NP_001035285|NP_001035286|NP_001035287|NP_065083	-	-	-	-	-	-	Homo sapiens	Homo sapiens
2735992	134429	57085	126398	121356	-	RP11-56N19.3	STARD4	AGTRAP	-	ATRAP	Two-hybrid	physical	Luck K (2020)	PUBMED:32296183	9606	9606	High Throughput	-	-	This human reference interactome (HuRI) was generated by performing nine two-hybrid screens with the high confidence interactions determined by pairwise verification by quadruplicate retesting and sequence confirmation. This HI-III-20 dataset contains over 52,000 PPIs involving more than 8,000 proteins.	-	BIOGRID	Q96DR4	-	NP_001294985|NP_001294986|NP_001294987|NP_631903	Q6RW13	-	NP_001035284|NP_001035285|NP_001035286|NP_001035287|NP_065083	-	-	-	-	-	-	Homo sapiens	Homo sapiens
2736040	493869	57085	138926	121356	UNQ847/PRO1785	RP11-56N19.3	GPX8	AGTRAP	EPLA847|GPx-8|GSHPx-8|UNQ847	ATRAP	Two-hybrid	physical	Luck K (2020)	PUBMED:32296183	9606	9606	High Throughput	-	-	This human reference interactome (HuRI) was generated by performing nine two-hybrid screens with the high confidence interactions determined by pairwise verification by quadruplicate retesting and sequence confirmation. This HI-III-20 dataset contains over 52,000 PPIs involving more than 8,000 proteins.	-	BIOGRID	Q8TED1	-	NP_001293130|NP_001008398|NP_001293127|NP_001293126	Q6RW13	-	NP_001035284|NP_001035285|NP_001035286|NP_001035287|NP_065083	-	-	-	-	-	-	Homo sapiens	Homo sapiens
2736263	8645	57085	114197	121356	-	RP11-56N19.3	KCNK5	AGTRAP	K2p5.1|TASK-2|TASK2	ATRAP	Two-hybrid	physical	Luck K (2020)	PUBMED:32296183	9606	9606	High Throughput	-	-	This human reference interactome (HuRI) was generated by performing nine two-hybrid screens with the high confidence interactions determined by pairwise verification by quadruplicate retesting and sequence confirmation. This HI-III-20 dataset contains over 52,000 PPIs involving more than 8,000 proteins.	-	BIOGRID	O95279	A0A024RD32	NP_003731	Q6RW13	-	NP_001035284|NP_001035285|NP_001035286|NP_001035287|NP_065083	-	-	-	-	-	-	Homo sapiens	Homo sapiens
2736539	203286	57085	128464	121356	RP11-207C11.3	RP11-56N19.3	ANKS6	AGTRAP	ANKRD14|NPHP16|PKDR1|SAMD6	ATRAP	Two-hybrid	physical	Luck K (2020)	PUBMED:32296183	9606	9606	High Throughput	-	-	This human reference interactome (HuRI) was generated by performing nine two-hybrid screens with the high confidence interactions determined by pairwise verification by quadruplicate retesting and sequence confirmation. This HI-III-20 dataset contains over 52,000 PPIs involving more than 8,000 proteins.	-	BIOGRID	Q68DC2	B3KXP1	NP_775822	Q6RW13	-	NP_001035284|NP_001035285|NP_001035286|NP_001035287|NP_065083	-	-	-	-	-	-	Homo sapiens	Homo sapiens
2736667	6758	57085	112636	121356	RP11-38O23.8	RP11-56N19.3	SSX5	AGTRAP	-	ATRAP	Two-hybrid	physical	Luck K (2020)	PUBMED:32296183	9606	9606	High Throughput	-	-	This human reference interactome (HuRI) was generated by performing nine two-hybrid screens with the high confidence interactions determined by pairwise verification by quadruplicate retesting and sequence confirmation. This HI-III-20 dataset contains over 52,000 PPIs involving more than 8,000 proteins.	-	BIOGRID	O60225	-	NP_783729|NP_066295	Q6RW13	-	NP_001035284|NP_001035285|NP_001035286|NP_001035287|NP_065083	-	-	-	-	-	-	Homo sapiens	Homo sapiens
2736706	8559	57085	114129	121356	RP11-295P9.7	RP11-56N19.3	PRPF18	AGTRAP	PRP18|hPrp18	ATRAP	Two-hybrid	physical	Luck K (2020)	PUBMED:32296183	9606	9606	High Throughput	-	-	This human reference interactome (HuRI) was generated by performing nine two-hybrid screens with the high confidence interactions determined by pairwise verification by quadruplicate retesting and sequence confirmation. This HI-III-20 dataset contains over 52,000 PPIs involving more than 8,000 proteins.	-	BIOGRID	Q99633	-	NP_003666	Q6RW13	-	NP_001035284|NP_001035285|NP_001035286|NP_001035287|NP_065083	-	-	-	-	-	-	Homo sapiens	Homo sapiens
2737277	339302	57085	130863	121356	-	RP11-56N19.3	CPLX4	AGTRAP	CPX-IV|CPXIV	ATRAP	Two-hybrid	physical	Luck K (2020)	PUBMED:32296183	9606	9606	High Throughput	-	-	This human reference interactome (HuRI) was generated by performing nine two-hybrid screens with the high confidence interactions determined by pairwise verification by quadruplicate retesting and sequence confirmation. This HI-III-20 dataset contains over 52,000 PPIs involving more than 8,000 proteins.	-	BIOGRID	Q7Z7G2	-	NP_857637	Q6RW13	-	NP_001035284|NP_001035285|NP_001035286|NP_001035287|NP_065083	-	-	-	-	-	-	Homo sapiens	Homo sapiens
2737531	5090	57085	111123	121356	RP11-336P12.1	RP11-56N19.3	PBX3	AGTRAP	-	ATRAP	Two-hybrid	physical	Luck K (2020)	PUBMED:32296183	9606	9606	High Throughput	-	-	This human reference interactome (HuRI) was generated by performing nine two-hybrid screens with the high confidence interactions determined by pairwise verification by quadruplicate retesting and sequence confirmation. This HI-III-20 dataset contains over 52,000 PPIs involving more than 8,000 proteins.	-	BIOGRID	P40426	Q5JS98|Q96AL5	NP_006186|NP_001128250	Q6RW13	-	NP_001035284|NP_001035285|NP_001035286|NP_001035287|NP_065083	-	-	-	-	-	-	Homo sapiens	Homo sapiens
2738441	3575	57085	109789	121356	-	RP11-56N19.3	IL7R	AGTRAP	CD127|CDW127|IL-7R-alpha|IL7RA|ILRA	ATRAP	Two-hybrid	physical	Luck K (2020)	PUBMED:32296183	9606	9606	High Throughput	-	-	This human reference interactome (HuRI) was generated by performing nine two-hybrid screens with the high confidence interactions determined by pairwise verification by quadruplicate retesting and sequence confirmation. This HI-III-20 dataset contains over 52,000 PPIs involving more than 8,000 proteins.	-	BIOGRID	P16871	D6RGV2	NP_002176	Q6RW13	-	NP_001035284|NP_001035285|NP_001035286|NP_001035287|NP_065083	-	-	-	-	-	-	Homo sapiens	Homo sapiens
2738731	5780	57085	111744	121356	-	RP11-56N19.3	PTPN9	AGTRAP	MEG2|PTPMEG2	ATRAP	Two-hybrid	physical	Luck K (2020)	PUBMED:32296183	9606	9606	High Throughput	-	-	This human reference interactome (HuRI) was generated by performing nine two-hybrid screens with the high confidence interactions determined by pairwise verification by quadruplicate retesting and sequence confirmation. This HI-III-20 dataset contains over 52,000 PPIs involving more than 8,000 proteins.	-	BIOGRID	P43378	Q6IQ43	NP_002824	Q6RW13	-	NP_001035284|NP_001035285|NP_001035286|NP_001035287|NP_065083	-	-	-	-	-	-	Homo sapiens	Homo sapiens
2739303	345275	57085	131346	121356	HMFN0376	RP11-56N19.3	HSD17B13	AGTRAP	NIIL497|SCDR9|SDR16C3	ATRAP	Two-hybrid	physical	Luck K (2020)	PUBMED:32296183	9606	9606	High Throughput	-	-	This human reference interactome (HuRI) was generated by performing nine two-hybrid screens with the high confidence interactions determined by pairwise verification by quadruplicate retesting and sequence confirmation. This HI-III-20 dataset contains over 52,000 PPIs involving more than 8,000 proteins.	-	BIOGRID	Q7Z5P4	-	NP_835236|NP_001129702	Q6RW13	-	NP_001035284|NP_001035285|NP_001035286|NP_001035287|NP_065083	-	-	-	-	-	-	Homo sapiens	Homo sapiens
2739511	100506164	57085	325062	121356	hCG_27154	RP11-56N19.3	HSFX1	AGTRAP	LW-1	ATRAP	Two-hybrid	physical	Luck K (2020)	PUBMED:32296183	9606	9606	High Throughput	-	-	This human reference interactome (HuRI) was generated by performing nine two-hybrid screens with the high confidence interactions determined by pairwise verification by quadruplicate retesting and sequence confirmation. This HI-III-20 dataset contains over 52,000 PPIs involving more than 8,000 proteins.	-	BIOGRID	Q9UBD0	-	NP_057237	Q6RW13	-	NP_001035284|NP_001035285|NP_001035286|NP_001035287|NP_065083	-	-	-	-	-	-	Homo sapiens	Homo sapiens
2739586	51282	57085	119434	121356	-	RP11-56N19.3	SCAND1	AGTRAP	RAZ1|SDP1	ATRAP	Two-hybrid	physical	Luck K (2020)	PUBMED:32296183	9606	9606	High Throughput	-	-	This human reference interactome (HuRI) was generated by performing nine two-hybrid screens with the high confidence interactions determined by pairwise verification by quadruplicate retesting and sequence confirmation. This HI-III-20 dataset contains over 52,000 PPIs involving more than 8,000 proteins.	-	BIOGRID	P57086	Q9NZG6|H0UIA5	NP_057642|NP_361012	Q6RW13	-	NP_001035284|NP_001035285|NP_001035286|NP_001035287|NP_065083	-	-	-	-	-	-	Homo sapiens	Homo sapiens
2739943	6919	57085	112781	121356	RP11-299N6.2	RP11-56N19.3	TCEA2	AGTRAP	TFIIS	ATRAP	Two-hybrid	physical	Luck K (2020)	PUBMED:32296183	9606	9606	High Throughput	-	-	This human reference interactome (HuRI) was generated by performing nine two-hybrid screens with the high confidence interactions determined by pairwise verification by quadruplicate retesting and sequence confirmation. This HI-III-20 dataset contains over 52,000 PPIs involving more than 8,000 proteins.	-	BIOGRID	Q15560	Q6IB64|Q86VL0	NP_942016|NP_003186	Q6RW13	-	NP_001035284|NP_001035285|NP_001035286|NP_001035287|NP_065083	-	-	-	-	-	-	Homo sapiens	Homo sapiens
2740366	408263	57085	135924	121356	-	RP11-56N19.3	FNDC9	AGTRAP	C5orf40	ATRAP	Two-hybrid	physical	Luck K (2020)	PUBMED:32296183	9606	9606	High Throughput	-	-	This human reference interactome (HuRI) was generated by performing nine two-hybrid screens with the high confidence interactions determined by pairwise verification by quadruplicate retesting and sequence confirmation. This HI-III-20 dataset contains over 52,000 PPIs involving more than 8,000 proteins.	-	BIOGRID	Q8TBE3	-	NP_001001343	Q6RW13	-	NP_001035284|NP_001035285|NP_001035286|NP_001035287|NP_065083	-	-	-	-	-	-	Homo sapiens	Homo sapiens
2740855	65003	57085	122369	121356	CGI-113	RP11-56N19.3	MRPL11	AGTRAP	L11MT|MRP-L11	ATRAP	Two-hybrid	physical	Luck K (2020)	PUBMED:32296183	9606	9606	High Throughput	-	-	This human reference interactome (HuRI) was generated by performing nine two-hybrid screens with the high confidence interactions determined by pairwise verification by quadruplicate retesting and sequence confirmation. This HI-III-20 dataset contains over 52,000 PPIs involving more than 8,000 proteins.	-	BIOGRID	Q9Y3B7	-	NP_733935|NP_733934|NP_057134	Q6RW13	-	NP_001035284|NP_001035285|NP_001035286|NP_001035287|NP_065083	-	-	-	-	-	-	Homo sapiens	Homo sapiens
2741184	390212	57085	133448	121356	-	RP11-56N19.3	GPR152	AGTRAP	PGR5	ATRAP	Two-hybrid	physical	Luck K (2020)	PUBMED:32296183	9606	9606	High Throughput	-	-	This human reference interactome (HuRI) was generated by performing nine two-hybrid screens with the high confidence interactions determined by pairwise verification by quadruplicate retesting and sequence confirmation. This HI-III-20 dataset contains over 52,000 PPIs involving more than 8,000 proteins.	-	BIOGRID	Q8TDT2	-	NP_996880	Q6RW13	-	NP_001035284|NP_001035285|NP_001035286|NP_001035287|NP_065083	-	-	-	-	-	-	Homo sapiens	Homo sapiens
2741576	51078	57085	119269	121356	CGI-36	RP11-56N19.3	THAP4	AGTRAP	PP238	ATRAP	Two-hybrid	physical	Luck K (2020)	PUBMED:32296183	9606	9606	High Throughput	-	-	This human reference interactome (HuRI) was generated by performing nine two-hybrid screens with the high confidence interactions determined by pairwise verification by quadruplicate retesting and sequence confirmation. This HI-III-20 dataset contains over 52,000 PPIs involving more than 8,000 proteins.	-	BIOGRID	Q8WY91	-	NP_057047|NP_001157828	Q6RW13	-	NP_001035284|NP_001035285|NP_001035286|NP_001035287|NP_065083	-	-	-	-	-	-	Homo sapiens	Homo sapiens
2741640	125170	57085	125921	121356	-	RP11-56N19.3	MIEF2	AGTRAP	MID49|SMCR7	ATRAP	Two-hybrid	physical	Luck K (2020)	PUBMED:32296183	9606	9606	High Throughput	-	-	This human reference interactome (HuRI) was generated by performing nine two-hybrid screens with the high confidence interactions determined by pairwise verification by quadruplicate retesting and sequence confirmation. This HI-III-20 dataset contains over 52,000 PPIs involving more than 8,000 proteins.	-	BIOGRID	Q96C03	-	NP_683684|NP_631901|NP_001138372	Q6RW13	-	NP_001035284|NP_001035285|NP_001035286|NP_001035287|NP_065083	-	-	-	-	-	-	Homo sapiens	Homo sapiens
2741705	57085	57085	121356	121356	RP11-56N19.3	RP11-56N19.3	AGTRAP	AGTRAP	ATRAP	ATRAP	Two-hybrid	physical	Luck K (2020)	PUBMED:32296183	9606	9606	High Throughput	-	-	This human reference interactome (HuRI) was generated by performing nine two-hybrid screens with the high confidence interactions determined by pairwise verification by quadruplicate retesting and sequence confirmation. This HI-III-20 dataset contains over 52,000 PPIs involving more than 8,000 proteins.	-	BIOGRID	Q6RW13	-	NP_001035284|NP_001035285|NP_001035286|NP_001035287|NP_065083	Q6RW13	-	NP_001035284|NP_001035285|NP_001035286|NP_001035287|NP_065083	-	-	-	-	-	-	Homo sapiens	Homo sapiens
2741706	57085	25915	121356	117419	RP11-56N19.3	-	AGTRAP	NDUFAF3	ATRAP	2P1|C3orf60|E3-3	Two-hybrid	physical	Luck K (2020)	PUBMED:32296183	9606	9606	High Throughput	-	-	This human reference interactome (HuRI) was generated by performing nine two-hybrid screens with the high confidence interactions determined by pairwise verification by quadruplicate retesting and sequence confirmation. This HI-III-20 dataset contains over 52,000 PPIs involving more than 8,000 proteins.	-	BIOGRID	Q6RW13	-	NP_001035284|NP_001035285|NP_001035286|NP_001035287|NP_065083	Q9BU61	A4FU71|Q9Y3Z0	NP_951056|NP_951047|NP_951033|NP_951032	-	-	-	-	-	-	Homo sapiens	Homo sapiens
2741707	57085	135932	121356	126439	RP11-56N19.3	UNQ1932/PRO4407	AGTRAP	TMEM139	ATRAP	-	Two-hybrid	physical	Luck K (2020)	PUBMED:32296183	9606	9606	High Throughput	-	-	This human reference interactome (HuRI) was generated by performing nine two-hybrid screens with the high confidence interactions determined by pairwise verification by quadruplicate retesting and sequence confirmation. This HI-III-20 dataset contains over 52,000 PPIs involving more than 8,000 proteins.	-	BIOGRID	Q6RW13	-	NP_001035284|NP_001035285|NP_001035286|NP_001035287|NP_065083	Q8IV31	-	NP_001269805|NP_001269806|NP_001229702|NP_001229703|NP_001229704|NP_699176	-	-	-	-	-	-	Homo sapiens	Homo sapiens
2741708	57085	79415	121356	122665	RP11-56N19.3	-	AGTRAP	C17orf62	ATRAP	-	Two-hybrid	physical	Luck K (2020)	PUBMED:32296183	9606	9606	High Throughput	-	-	This human reference interactome (HuRI) was generated by performing nine two-hybrid screens with the high confidence interactions determined by pairwise verification by quadruplicate retesting and sequence confirmation. This HI-III-20 dataset contains over 52,000 PPIs involving more than 8,000 proteins.	-	BIOGRID	Q6RW13	-	NP_001035284|NP_001035285|NP_001035286|NP_001035287|NP_065083	Q9BQA9	A0A024R8W9	NP_001028218|NP_001093877|NP_001093878|NP_001180584|NP_001180586|NP_001180582|NP_001180583	-	-	-	-	-	-	Homo sapiens	Homo sapiens
2741709	57085	203562	121356	128478	RP11-56N19.3	RP5-1055C14.8	AGTRAP	TMEM31	ATRAP	-	Two-hybrid	physical	Luck K (2020)	PUBMED:32296183	9606	9606	High Throughput	-	-	This human reference interactome (HuRI) was generated by performing nine two-hybrid screens with the high confidence interactions determined by pairwise verification by quadruplicate retesting and sequence confirmation. This HI-III-20 dataset contains over 52,000 PPIs involving more than 8,000 proteins.	-	BIOGRID	Q6RW13	-	NP_001035284|NP_001035285|NP_001035286|NP_001035287|NP_065083	Q5JXX7	-	NP_872347	-	-	-	-	-	-	Homo sapiens	Homo sapiens
2741710	57085	56616	121356	121157	RP11-56N19.3	hCG_1782202	AGTRAP	DIABLO	ATRAP	DFNA64|SMAC	Two-hybrid	physical	Luck K (2020)	PUBMED:32296183	9606	9606	High Throughput	-	-	This human reference interactome (HuRI) was generated by performing nine two-hybrid screens with the high confidence interactions determined by pairwise verification by quadruplicate retesting and sequence confirmation. This HI-III-20 dataset contains over 52,000 PPIs involving more than 8,000 proteins.	-	BIOGRID	Q6RW13	-	NP_001035284|NP_001035285|NP_001035286|NP_001035287|NP_065083	Q9NR28	Q502X2|K7X1S0|A0A024RBT2	NP_001265232|NP_001265233|NP_001265231|NP_001358262|NP_620308|NP_063940|NP_001265271	-	-	-	-	-	-	Homo sapiens	Homo sapiens
2741711	57085	26985	121356	117938	RP11-56N19.3	RP11-178G16.4	AGTRAP	AP3M1	ATRAP	-	Two-hybrid	physical	Luck K (2020)	PUBMED:32296183	9606	9606	High Throughput	-	-	This human reference interactome (HuRI) was generated by performing nine two-hybrid screens with the high confidence interactions determined by pairwise verification by quadruplicate retesting and sequence confirmation. This HI-III-20 dataset contains over 52,000 PPIs involving more than 8,000 proteins.	-	BIOGRID	Q6RW13	-	NP_001035284|NP_001035285|NP_001035286|NP_001035287|NP_065083	Q9Y2T2	A0A024QZR5	NP_996895|NP_001307192|NP_001307193|NP_001307194|NP_036227	-	-	-	-	-	-	Homo sapiens	Homo sapiens
2741712	57085	643853	121356	569104	RP11-56N19.3	-	AGTRAP	TMPPE	ATRAP	-	Two-hybrid	physical	Luck K (2020)	PUBMED:32296183	9606	9606	High Throughput	-	-	This human reference interactome (HuRI) was generated by performing nine two-hybrid screens with the high confidence interactions determined by pairwise verification by quadruplicate retesting and sequence confirmation. This HI-III-20 dataset contains over 52,000 PPIs involving more than 8,000 proteins.	-	BIOGRID	Q6RW13	-	NP_001035284|NP_001035285|NP_001035286|NP_001035287|NP_065083	Q6ZT21	-	NP_001034859|NP_001129710	-	-	-	-	-	-	Homo sapiens	Homo sapiens
2741713	57085	144363	121356	126846	RP11-56N19.3	-	AGTRAP	LYRM5	ATRAP	-	Two-hybrid	physical	Luck K (2020)	PUBMED:32296183	9606	9606	High Throughput	-	-	This human reference interactome (HuRI) was generated by performing nine two-hybrid screens with the high confidence interactions determined by pairwise verification by quadruplicate retesting and sequence confirmation. This HI-III-20 dataset contains over 52,000 PPIs involving more than 8,000 proteins.	-	BIOGRID	Q6RW13	-	NP_001035284|NP_001035285|NP_001035286|NP_001035287|NP_065083	Q6IPR1	-	NP_001001660	-	-	-	-	-	-	Homo sapiens	Homo sapiens
2741714	57085	440498	121356	136630	RP11-56N19.3	-	AGTRAP	HSBP1L1	ATRAP	-	Two-hybrid	physical	Luck K (2020)	PUBMED:32296183	9606	9606	High Throughput	-	-	This human reference interactome (HuRI) was generated by performing nine two-hybrid screens with the high confidence interactions determined by pairwise verification by quadruplicate retesting and sequence confirmation. This HI-III-20 dataset contains over 52,000 PPIs involving more than 8,000 proteins.	-	BIOGRID	Q6RW13	-	NP_001035284|NP_001035285|NP_001035286|NP_001035287|NP_065083	C9JCN9	-	NP_001129652	-	-	-	-	-	-	Homo sapiens	Homo sapiens
2741715	57085	115653	121356	125444	RP11-56N19.3	XXbac-BCX360G3.1	AGTRAP	KIR3DL3	ATRAP	CD158Z|KIR3DL7|KIR44|KIRC1	Two-hybrid	physical	Luck K (2020)	PUBMED:32296183	9606	9606	High Throughput	-	-	This human reference interactome (HuRI) was generated by performing nine two-hybrid screens with the high confidence interactions determined by pairwise verification by quadruplicate retesting and sequence confirmation. This HI-III-20 dataset contains over 52,000 PPIs involving more than 8,000 proteins.	-	BIOGRID	Q6RW13	-	NP_001035284|NP_001035285|NP_001035286|NP_001035287|NP_065083	P43631|Q8N743	K7R1S5	NP_703144	-	-	-	-	-	-	Homo sapiens	Homo sapiens
2741716	57085	3804	121356	110005	RP11-56N19.3	CU464054.1	AGTRAP	KIR2DL3	ATRAP	CD158B2|CD158b|GL183|KIR-023GB|KIR-K7b|KIR-K7c|KIR2DS5|KIRCL23|NKAT|NKAT2|NKAT2A|NKAT2B|p58	Two-hybrid	physical	Luck K (2020)	PUBMED:32296183	9606	9606	High Throughput	-	-	This human reference interactome (HuRI) was generated by performing nine two-hybrid screens with the high confidence interactions determined by pairwise verification by quadruplicate retesting and sequence confirmation. This HI-III-20 dataset contains over 52,000 PPIs involving more than 8,000 proteins.	-	BIOGRID	Q6RW13	-	NP_001035284|NP_001035285|NP_001035286|NP_001035287|NP_065083	P43631|P43628	K7R1S5|E3NZD8	NP_056952	-	-	-	-	-	-	Homo sapiens	Homo sapiens
2741717	57085	100130086	121356	576546	RP11-56N19.3	-	AGTRAP	HSFX2	ATRAP	-	Two-hybrid	physical	Luck K (2020)	PUBMED:32296183	9606	9606	High Throughput	-	-	This human reference interactome (HuRI) was generated by performing nine two-hybrid screens with the high confidence interactions determined by pairwise verification by quadruplicate retesting and sequence confirmation. This HI-III-20 dataset contains over 52,000 PPIs involving more than 8,000 proteins.	-	BIOGRID	Q6RW13	-	NP_001035284|NP_001035285|NP_001035286|NP_001035287|NP_065083	Q9UBD0	-	NP_001157887	-	-	-	-	-	-	Homo sapiens	Homo sapiens
2741718	57085	79922	121356	122999	RP11-56N19.3	-	AGTRAP	MRM1	ATRAP	-	Two-hybrid	physical	Luck K (2020)	PUBMED:32296183	9606	9606	High Throughput	-	-	This human reference interactome (HuRI) was generated by performing nine two-hybrid screens with the high confidence interactions determined by pairwise verification by quadruplicate retesting and sequence confirmation. This HI-III-20 dataset contains over 52,000 PPIs involving more than 8,000 proteins.	-	BIOGRID	Q6RW13	-	NP_001035284|NP_001035285|NP_001035286|NP_001035287|NP_065083	Q6IN84	-	NP_079140	-	-	-	-	-	-	Homo sapiens	Homo sapiens
2791133	43740571	57085	4383846	121356	GU280_gp05	RP11-56N19.3	M	AGTRAP	mem|membrane|SARS-CoV2 M|M protein|SARS-CoV-2 M|VME1_SARS2|PRO_0000449652	ATRAP	Proximity Label-MS	physical	Samavarchi-Tehrani P (2020)	DOI:10.1101/2020.09.03.282103	2697049	9606	High Throughput	15.11	-	BioID|SAINTexpress (v.3.6.1) was used to identify viral-host proximity interactions and those with an FDR =< 0.01 were considered high confidence. Control-subtracted and length-adjusted spectral counts (CLSC) were calculated and the top viral-host protein interactions are represented by a higher CLSC score.	-	BIOGRID	P0DTC5	-	YP_009724393	Q6RW13	-	NP_001035284|NP_001035285|NP_001035286|NP_001035287|NP_065083	-	-	-	-	-	-	Severe acute respiratory syndrome coronavirus 2	Homo sapiens
2791718	43740578	57085	4383861	121356	GU280_gp01_nsp13	RP11-56N19.3	nsp13	AGTRAP	ORF1ab|ORF1ab-nsp13|Hel|SARS-CoV2 nsp13|SARS-CoV-2 nsp13|Helicase|R1AB_SARS2|PRO_0000449630	ATRAP	Proximity Label-MS	physical	Samavarchi-Tehrani P (2020)	DOI:10.1101/2020.09.03.282103	2697049	9606	High Throughput	8.6	-	BioID|SAINTexpress (v.3.6.1) was used to identify viral-host proximity interactions and those with an FDR =< 0.01 were considered high confidence. Control-subtracted and length-adjusted spectral counts (CLSC) were calculated and the top viral-host protein interactions are represented by a higher CLSC score.	-	BIOGRID	P0DTD1	-	YP_009725308	Q6RW13	-	NP_001035284|NP_001035285|NP_001035286|NP_001035287|NP_065083	-	-	-	-	-	-	Severe acute respiratory syndrome coronavirus 2	Homo sapiens
2792518	43740578	57085	4383853	121356	GU280_gp01_nsp4	RP11-56N19.3	nsp4	AGTRAP	ORF1ab|ORF1ab-nsp4|SARS-CoV2 nsp4|SARS-CoV-2 nsp4|R1AB_SARS2|PRO_0000449622	ATRAP	Proximity Label-MS	physical	Samavarchi-Tehrani P (2020)	DOI:10.1101/2020.09.03.282103	2697049	9606	High Throughput	13.36	-	BioID|SAINTexpress (v.3.6.1) was used to identify viral-host proximity interactions and those with an FDR =< 0.01 were considered high confidence. Control-subtracted and length-adjusted spectral counts (CLSC) were calculated and the top viral-host protein interactions are represented by a higher CLSC score.	-	BIOGRID	P0DTD1	-	YP_009725300	Q6RW13	-	NP_001035284|NP_001035285|NP_001035286|NP_001035287|NP_065083	-	-	-	-	-	-	Severe acute respiratory syndrome coronavirus 2	Homo sapiens
2792947	43740578	57085	4383854	121356	GU280_gp01_nsp5	RP11-56N19.3	nsp5	AGTRAP	ORF1ab|ORF1ab-nsp5|SARS-CoV2 nsp5|SARS-CoV-2 nsp5|Mpro|3CLpro|3C-like proteinase|R1AB_SARS2|PRO_0000449623	ATRAP	Proximity Label-MS	physical	Samavarchi-Tehrani P (2020)	DOI:10.1101/2020.09.03.282103	2697049	9606	High Throughput	8.45	-	BioID|SAINTexpress (v.3.6.1) was used to identify viral-host proximity interactions and those with an FDR =< 0.01 were considered high confidence. Control-subtracted and length-adjusted spectral counts (CLSC) were calculated and the top viral-host protein interactions are represented by a higher CLSC score.	-	BIOGRID	P0DTD1	-	YP_009725301	Q6RW13	-	NP_001035284|NP_001035285|NP_001035286|NP_001035287|NP_065083	-	-	-	-	-	-	Severe acute respiratory syndrome coronavirus 2	Homo sapiens
2794642	43740569	57085	4383868	121356	GU280_gp03	RP11-56N19.3	ORF3a	AGTRAP	SARS-CoV2 ORF3a|SARS-CoV-2 ORF3a|Protein 3a|3a|AP3A_SARS2|PRO_0000449650	ATRAP	Proximity Label-MS	physical	Samavarchi-Tehrani P (2020)	DOI:10.1101/2020.09.03.282103	2697049	9606	High Throughput	7.36	-	BioID|SAINTexpress (v.3.6.1) was used to identify viral-host proximity interactions and those with an FDR =< 0.01 were considered high confidence. Control-subtracted and length-adjusted spectral counts (CLSC) were calculated and the top viral-host protein interactions are represented by a higher CLSC score.	-	BIOGRID	P0DTC3	-	YP_009724391	Q6RW13	-	NP_001035284|NP_001035285|NP_001035286|NP_001035287|NP_065083	-	-	-	-	-	-	Severe acute respiratory syndrome coronavirus 2	Homo sapiens
2889248	4864	57085	110925	121356	-	RP11-56N19.3	NPC1	AGTRAP	NPC	ATRAP	Affinity Capture-MS	physical	van den Boomen DJH (2020)	PUBMED:33144569	9606	9606	High Throughput	-	-	-	-	BIOGRID	O15118	-	NP_000262	Q6RW13	-	NP_001035284|NP_001035285|NP_001035286|NP_001035287|NP_065083	-	-	-	-	-	-	Homo sapiens	Homo sapiens
2955767	23586	57085	117121	121356	RP11-334P12.2	RP11-56N19.3	DDX58	AGTRAP	RIG-I|RIGI|RLR-1	ATRAP	Affinity Capture-RNA	physical	Wu SF (2020)	PUBMED:32513696	9606	9606	High Throughput	-	-	-	-	BIOGRID	O95786	-	NP_001372842|NP_001372843|NP_001372841|NP_001372836|NP_055129|NP_001372839|NP_001372838	Q6RW13	-	NP_001035284|NP_001035285|NP_001035286|NP_001035287|NP_065083	-	-	-	-	-	-	Homo sapiens	Homo sapiens
2970313	5366	57085	111379	121356	-	RP11-56N19.3	PMAIP1	AGTRAP	APR|NOXA	ATRAP	Affinity Capture-MS	physical	Albert MC (2020)	PUBMED:32913203	9606	9606	High Throughput	-	-	-	-	BIOGRID	Q13794	-	NP_066950|NP_001369544	Q6RW13	-	NP_001035284|NP_001035285|NP_001035286|NP_001035287|NP_065083	-	-	-	-	-	-	Homo sapiens	Homo sapiens
2976561	7157	57085	113010	121356	-	RP11-56N19.3	TP53	AGTRAP	BCC7|LFS1|P53|TRP53	ATRAP	Affinity Capture-MS	physical	Liu J (2020)	PUBMED:32807901	9606	9606	High Throughput	-	-	-	-	BIOGRID	P04637	H2EHT1|A0A087WT22|A0A087WXZ1|Q53GA5|A0A087X1Q1|K7PPA8	NP_001119586|NP_001119590|NP_001119584|NP_000537|NP_001263627|NP_001263626|NP_001263625|NP_001119588|NP_001263628|NP_001119587|NP_001263624|NP_001119585|NP_001263690|NP_001119589|NP_001263689	Q6RW13	-	NP_001035284|NP_001035285|NP_001035286|NP_001035287|NP_065083	-	-	-	-	-	-	Homo sapiens	Homo sapiens
