# Supplementary material for: USF1-ATRAP-PBX3 Axis Promote Breast Cancer Glycolysis and Malignant Phenotype by Activating AKT/mTOR Signaling
Source: Int J Biol Sci. 2022 Mar 14;18(6):2452–71. doi: 10.7150/ijbs.69134 (PMC8990462; doi:10.7150/ijbs.69134)
Supplement: Supplementary file 4 — Supplementary table 5. [file ijbsv18p2452s4.xlsx]

## Sheet: Proteins
Checked	Protein FDR Confidence	Master	Accession	Description	Contaminant	Exp. q-value	Sum PEP Score	Coverage	# Peptides	# PSMs	# Unique Peptides	# Protein Groups	# AAs	MW [kDa]	calc. pI	Found in Sample: [S1] F1: Sample	Modifications	Area: F1: Sample	emPAI	Score Sequest HT	# Peptides Sequest HT
FALSE	High	Master Protein	P54578	Ubiquitin carboxyl-terminal hydrolase 14 OS=Homo sapiens OX=9606 GN=USP14 PE=1 SV=3	FALSE	0.00314465	2.95388	4.04858	2	2	2	1	494	56.033	5.3	High		8800000	0.16	1.64707	2
FALSE	High	Master Protein	P04264	Keratin, type II cytoskeletal 1 OS=Homo sapiens OX=9606 GN=KRT1 PE=1 SV=6	FALSE	0	171.554	47.3602	35	95	29	1	644	65.999	8.12	High		2000000000	27.014	212.717	35
FALSE	High	Master Protein	P13645	Keratin, type I cytoskeletal 10 OS=Homo sapiens OX=9606 GN=KRT10 PE=1 SV=6	FALSE	0	159.612	52.226	27	67	24	1	584	58.792	5.21	High		2000000000	55.234	170.822	27
FALSE	High	Master Protein	P60709	Actin, cytoplasmic 1 OS=Homo sapiens OX=9606 GN=ACTB PE=1 SV=1	FALSE	0	110.531	52.2667	16	62	5	1	375	41.71	5.48	High		6300000000	23.621	146.995	16
FALSE	High	Master Protein	P35527	Keratin, type I cytoskeletal 9 OS=Homo sapiens OX=9606 GN=KRT9 PE=1 SV=3	FALSE	0	109.627	50.0803	26	46	25	1	623	62.027	5.24	High		1100000000	9	121.841	26
FALSE	High	Master Protein	P35908	Keratin, type II cytoskeletal 2 epidermal OS=Homo sapiens OX=9606 GN=KRT2 PE=1 SV=2	FALSE	0	127.575	55.0861	33	45	27	1	639	65.393	8	High		590000000	6.651	120.631	33
FALSE	High	Master Protein	Q6S8J3	POTE ankyrin domain family member E OS=Homo sapiens OX=9606 GN=POTEE PE=2 SV=3	FALSE	0	63.1169	10.5116	8	41	1	1	1075	121.286	6.2	High		33000000	0.856	94.2216	8
FALSE	High	Master Protein	P07437	Tubulin beta chain OS=Homo sapiens OX=9606 GN=TUBB PE=1 SV=2	FALSE	0	57.9648	49.5495	18	34	4	1	444	49.639	4.89	High		280000000	7.185	86.8361	18
FALSE	High	Master Protein	P68371	Tubulin beta-4B chain OS=Homo sapiens OX=9606 GN=TUBB4B PE=1 SV=1	FALSE	0	49.3372	38.8764	15	31	1	1	445	49.799	4.89	High		130000000	5.062	79.4429	15
FALSE	High	Master Protein	P68032	Actin, alpha cardiac muscle 1 OS=Homo sapiens OX=9606 GN=ACTC1 PE=1 SV=1	FALSE	0	41.8983	25.1989	9	38	1	1	377	41.992	5.39	High		64000000	3.962	78.2653	9
FALSE	High	Master Protein	P08670	Vimentin OS=Homo sapiens OX=9606 GN=VIM PE=1 SV=4	FALSE	0	71.2333	43.5622	20	31	18	1	466	53.619	5.12	High		250000000	4.436	76.488	20
FALSE	High	Master Protein	P04259	Keratin, type II cytoskeletal 6B OS=Homo sapiens OX=9606 GN=KRT6B PE=1 SV=5	FALSE	0	71.8524	32.2695	19	38	1	1	564	60.03	8	High		18000000	3.354	76.4331	19
FALSE	High	Master Protein	Q9BQE3	Tubulin alpha-1C chain OS=Homo sapiens OX=9606 GN=TUBA1C PE=1 SV=1	FALSE	0	68.5193	38.5301	15	27	5	1	449	49.863	5.1	High		260000000	7.254	69.0887	15
FALSE	High	Master Protein	P00966	Argininosuccinate synthase OS=Homo sapiens OX=9606 GN=ASS1 PE=1 SV=2	FALSE	0	73.4858	42.9612	16	30	16	1	412	46.501	8.02	High		440000000	6.017	67.1517	16
FALSE	High	Master Protein	P04406	Glyceraldehyde-3-phosphate dehydrogenase OS=Homo sapiens OX=9606 GN=GAPDH PE=1 SV=3	FALSE	0	55.1204	35.2239	9	27	9	1	335	36.03	8.46	High		1600000000	4.78	65.0595	9
FALSE	High	Master Protein	P14618	Pyruvate kinase PKM OS=Homo sapiens OX=9606 GN=PKM PE=1 SV=4	FALSE	0	61.7856	36.5348	17	26	17	1	531	57.9	7.84	High		350000000	2.695	64.7318	17
FALSE	High	Master Protein	P68104	Elongation factor 1-alpha 1 OS=Homo sapiens OX=9606 GN=EEF1A1 PE=1 SV=1	FALSE	0	53.9043	29.6537	12	25	5	1	462	50.109	9.01	High		260000000	3.786	61.8049	12
FALSE	High	Master Protein	P06733	Alpha-enolase OS=Homo sapiens OX=9606 GN=ENO1 PE=1 SV=2	FALSE	0	66.1046	41.4747	15	26	15	1	434	47.139	7.39	High		500000000	4.298	59.2611	15
FALSE	High	Master Protein	P68366	Tubulin alpha-4A chain OS=Homo sapiens OX=9606 GN=TUBA4A PE=1 SV=1	FALSE	0	58.6019	34.1518	14	23	4	1	448	49.892	5.06	High		87000000	5.813	55.4652	14
FALSE	High	Master Protein	Q05639	Elongation factor 1-alpha 2 OS=Homo sapiens OX=9606 GN=EEF1A2 PE=1 SV=1	FALSE	0	44.2872	29.5896	12	21	5	1	463	50.438	9.03	High		68000000	4.248	47.8863	12
FALSE	High	Master Protein	P07355	Annexin A2 OS=Homo sapiens OX=9606 GN=ANXA2 PE=1 SV=2	FALSE	0	55.688	46.0177	14	20	14	1	339	38.58	7.75	High		180000000	5.813	46.4775	14
FALSE	High	Master Protein	P02533	Keratin, type I cytoskeletal 14 OS=Homo sapiens OX=9606 GN=KRT14 PE=1 SV=4	FALSE	0	45.5912	32.4153	14	19	4	1	472	51.529	5.16	High		73000000	2.06	45.6754	14
FALSE	High	Master Protein	P09493	Tropomyosin alpha-1 chain OS=Homo sapiens OX=9606 GN=TPM1 PE=1 SV=2	FALSE	0	39.5452	23.2394	11	16	2	1	284	32.689	4.74	High		27000000	3.489	40.3678	11
FALSE	High	Master Protein	P67936	Tropomyosin alpha-4 chain OS=Homo sapiens OX=9606 GN=TPM4 PE=1 SV=3	FALSE	0	41.0212	42.7419	12	18	7	1	248	28.504	4.69	High		100000000	4.179	38.9106	12
FALSE	High	Master Protein	P10809	60 kDa heat shock protein, mitochondrial OS=Homo sapiens OX=9606 GN=HSPD1 PE=1 SV=2	FALSE	0	40.3414	23.5602	12	13	12	1	573	61.016	5.87	High		110000000	1.154	35.5894	12
FALSE	High	Master Protein	P07951	Tropomyosin beta chain OS=Homo sapiens OX=9606 GN=TPM2 PE=1 SV=1	FALSE	0	35.6571	21.831	10	14	1	1	284	32.831	4.7	High		27000000	2.675	35.5543	10
FALSE	High	Master Protein	P00558	Phosphoglycerate kinase 1 OS=Homo sapiens OX=9606 GN=PGK1 PE=1 SV=3	FALSE	0	49.6205	30.6954	10	15	10	1	417	44.586	8.1	High		250000000	1.929	35.3205	10
FALSE	High	Master Protein	Q3ZCM7	Tubulin beta-8 chain OS=Homo sapiens OX=9606 GN=TUBB8 PE=1 SV=2	FALSE	0	17.8983	13.964	7	14	1	1	444	49.744	4.89	High		90000000	1.228	34.7101	7
FALSE	High	Master Protein	P06753	Tropomyosin alpha-3 chain OS=Homo sapiens OX=9606 GN=TPM3 PE=1 SV=2	FALSE	0	30.358	25.9649	10	14	4	1	285	32.93	4.72	High		89000000	2.162	33.2265	10
FALSE	High	Master Protein	P07195	L-lactate dehydrogenase B chain OS=Homo sapiens OX=9606 GN=LDHB PE=1 SV=2	FALSE	0	30.0461	29.6407	9	13	8	1	334	36.615	6.05	High		230000000	2.34	32.1781	9
FALSE	High	Master Protein	P00338	L-lactate dehydrogenase A chain OS=Homo sapiens OX=9606 GN=LDHA PE=1 SV=2	FALSE	0	30.09	33.1325	10	14	9	1	332	36.665	8.27	High		640000000	1.754	32.1162	10
FALSE	High	Master Protein	Q16658	Fascin OS=Homo sapiens OX=9606 GN=FSCN1 PE=1 SV=3	FALSE	0	34.2503	23.3266	9	13	9	1	493	54.496	7.24	High		110000000	1.593	31.7328	9
FALSE	High	Master Protein	P60842	Eukaryotic initiation factor 4A-I OS=Homo sapiens OX=9606 GN=EIF4A1 PE=1 SV=1	FALSE	0	31.6452	25.8621	10	13	7	1	406	46.125	5.48	High		110000000	2.162	30.7373	10
FALSE	High	Master Protein	P07237	Protein disulfide-isomerase OS=Homo sapiens OX=9606 GN=P4HB PE=1 SV=3	FALSE	0	32.9274	25.7874	14	15	14	1	508	57.081	4.87	High		79000000	1.371	27.2784	14
FALSE	High	Master Protein	P05783	Keratin, type I cytoskeletal 18 OS=Homo sapiens OX=9606 GN=KRT18 PE=1 SV=2	FALSE	0	20.925	17.907	9	11	8	1	430	48.029	5.45	High		240000000	0.995	26.366	9
FALSE	High	Master Protein	Q562R1	Beta-actin-like protein 2 OS=Homo sapiens OX=9606 GN=ACTBL2 PE=1 SV=2	FALSE	0	15.952	9.04255	3	13	1	1	376	41.976	5.59	High		130000000	0.957	25.7593	3
FALSE	High	Master Protein	P23396	40S ribosomal protein S3 OS=Homo sapiens OX=9606 GN=RPS3 PE=1 SV=2	FALSE	0	15.0894	35.8025	8	11	8	1	243	26.671	9.66	High		73000000	1.637	25.4919	8
FALSE	High	Master Protein	O60701	UDP-glucose 6-dehydrogenase OS=Homo sapiens OX=9606 GN=UGDH PE=1 SV=1	FALSE	0	30.4502	32.3887	11	12	11	1	494	54.989	7.12	High		76000000	1.31	25.0928	11
FALSE	High	Master Protein	P08758	Annexin A5 OS=Homo sapiens OX=9606 GN=ANXA5 PE=1 SV=2	FALSE	0	27.636	30.9375	11	14	11	1	320	35.914	5.05	High		140000000	1.894	24.9303	11
FALSE	High	Master Protein	P06576	ATP synthase subunit beta, mitochondrial OS=Homo sapiens OX=9606 GN=ATP5F1B PE=1 SV=3	FALSE	0	28.7999	28.5444	10	10	10	1	529	56.525	5.4	High		90000000	1.102	24.4518	10
FALSE	High	Master Protein	P25705	ATP synthase subunit alpha, mitochondrial OS=Homo sapiens OX=9606 GN=ATP5F1A PE=1 SV=1	FALSE	0	23.4575	17.3599	8	11	8	1	553	59.714	9.13	High		64000000	0.983	23.2154	8
FALSE	High	Master Protein	P04083	Annexin A1 OS=Homo sapiens OX=9606 GN=ANXA1 PE=1 SV=2	FALSE	0	24.638	36.9942	10	10	10	1	346	38.69	7.02	High		70000000	1.994	23.1822	10
FALSE	High	Master Protein	P04075	Fructose-bisphosphate aldolase A OS=Homo sapiens OX=9606 GN=ALDOA PE=1 SV=2	FALSE	0	27.6731	31.3187	9	14	9	1	364	39.395	8.09	High		270000000	2.008	22.225	9
FALSE	High	Master Protein	P63104	14-3-3 protein zeta/delta OS=Homo sapiens OX=9606 GN=YWHAZ PE=1 SV=1	FALSE	0	28.2691	31.4286	7	9	6	1	245	27.728	4.79	High		250000000	1.637	21.0833	7
FALSE	High	Master Protein	P30101	Protein disulfide-isomerase A3 OS=Homo sapiens OX=9606 GN=PDIA3 PE=1 SV=4	FALSE	0	23.118	25.1485	9	10	9	1	505	56.747	6.35	High		66000000	1.009	20.8575	9
FALSE	High	Master Protein	P05388	60S acidic ribosomal protein P0 OS=Homo sapiens OX=9606 GN=RPLP0 PE=1 SV=1	FALSE	0	16.4536	29.9685	6	8	6	1	317	34.252	5.97	High		64000000	1.336	19.1249	6
FALSE	High	Master Protein	P40926	Malate dehydrogenase, mitochondrial OS=Homo sapiens OX=9606 GN=MDH2 PE=1 SV=3	FALSE	0	18.4188	31.9527	8	8	8	1	338	35.481	8.68	High		86000000	1.089	18.9427	8
FALSE	High	Master Protein	O00299	Chloride intracellular channel protein 1 OS=Homo sapiens OX=9606 GN=CLIC1 PE=1 SV=4	FALSE	0	15.6743	28.6307	6	8	6	1	241	26.906	5.17	High		66000000	1.254	18.6165	6
FALSE	High	Master Protein	P62424	60S ribosomal protein L7a OS=Homo sapiens OX=9606 GN=RPL7A PE=1 SV=2	FALSE	0	17.3289	26.3158	7	7	7	1	266	29.977	10.61	High		55000000	1.929	16.9278	7
FALSE	High	Master Protein	P27348	14-3-3 protein theta OS=Homo sapiens OX=9606 GN=YWHAQ PE=1 SV=1	FALSE	0	21.3984	26.9388	7	8	6	1	245	27.747	4.78	High		61000000	1.783	16.7046	7
FALSE	High	Master Protein	P34897	Serine hydroxymethyltransferase, mitochondrial OS=Homo sapiens OX=9606 GN=SHMT2 PE=1 SV=3	FALSE	0	17.3938	16.6667	8	8	8	1	504	55.958	8.53	High		40000000	0.719	15.9715	8
FALSE	High	Master Protein	P61978	Heterogeneous nuclear ribonucleoprotein K OS=Homo sapiens OX=9606 GN=HNRNPK PE=1 SV=1	FALSE	0	22.6517	25.9179	9	12	9	1	463	50.944	5.54	High		50000000	1.395	15.8258	9
FALSE	High	Master Protein	P62701	40S ribosomal protein S4, X isoform OS=Homo sapiens OX=9606 GN=RPS4X PE=1 SV=2	FALSE	0	20.3449	32.6996	11	12	11	1	263	29.579	10.15	High		90000000	2.981	15.3482	11
FALSE	High	Master Protein	P61247	40S ribosomal protein S3a OS=Homo sapiens OX=9606 GN=RPS3A PE=1 SV=2	FALSE	0	14.5788	31.0606	7	9	7	1	264	29.926	9.73	High		70000000	1.637	14.5666	7
FALSE	High	Master Protein	P48643	T-complex protein 1 subunit epsilon OS=Homo sapiens OX=9606 GN=CCT5 PE=1 SV=1	FALSE	0	16.7851	15.1571	7	7	6	1	541	59.633	5.66	High		30000000	0.528	13.9309	7
FALSE	High	Master Protein	P06744	Glucose-6-phosphate isomerase OS=Homo sapiens OX=9606 GN=GPI PE=1 SV=4	FALSE	0	10.3552	11.4695	5	7	5	1	558	63.107	8.32	High		45000000	0.468	13.7155	5
FALSE	High	Master Protein	P09651	Heterogeneous nuclear ribonucleoprotein A1 OS=Homo sapiens OX=9606 GN=HNRNPA1 PE=1 SV=5	FALSE	0	19.2433	21.5054	8	11	6	1	372	38.723	9.13	High		47000000	2.162	13.5339	8
FALSE	High	Master Protein	P31946	14-3-3 protein beta/alpha OS=Homo sapiens OX=9606 GN=YWHAB PE=1 SV=3	FALSE	0	14.9571	21.5447	4	6	3	1	246	28.065	4.83	High		75000000	1.254	13.4875	4
FALSE	High	Master Protein	P08865	40S ribosomal protein SA OS=Homo sapiens OX=9606 GN=RPSA PE=1 SV=4	FALSE	0	15.0571	20	5	5	5	1	295	32.833	4.87	High		97000000	1.154	13.4071	5
FALSE	High	Master Protein	P50991	T-complex protein 1 subunit delta OS=Homo sapiens OX=9606 GN=CCT4 PE=1 SV=4	FALSE	0	13.7362	12.4304	6	7	5	1	539	57.888	7.83	High		41000000	0.528	13.3129	6
FALSE	High	Master Protein	P14324	Farnesyl pyrophosphate synthase OS=Homo sapiens OX=9606 GN=FDPS PE=1 SV=4	FALSE	0	10.5768	10.0239	4	7	4	1	419	48.245	6.15	High		65000000	0.65	12.9168	4
FALSE	High	Master Protein	P23526	Adenosylhomocysteinase OS=Homo sapiens OX=9606 GN=AHCY PE=1 SV=4	FALSE	0	11.6046	13.1944	5	6	5	1	432	47.685	6.34	High		43000000	0.738	12.7831	5
FALSE	High	Master Protein	Q99832	T-complex protein 1 subunit eta OS=Homo sapiens OX=9606 GN=CCT7 PE=1 SV=2	FALSE	0	11.4109	11.418	6	6	6	1	543	59.329	7.65	High		35000000	0.468	12.4988	6
FALSE	High	Master Protein	P63244	Receptor of activated protein C kinase 1 OS=Homo sapiens OX=9606 GN=RACK1 PE=1 SV=3	FALSE	0	12.5801	28.0757	7	7	7	1	317	35.055	7.69	High		69000000	1.081	12.472	7
FALSE	High	Master Protein	P62258	14-3-3 protein epsilon OS=Homo sapiens OX=9606 GN=YWHAE PE=1 SV=1	FALSE	0	11.903	16.8627	5	7	4	1	255	29.155	4.74	High		48000000	1.154	12.1172	5
FALSE	High	Master Protein	Q15366	Poly(rC)-binding protein 2 OS=Homo sapiens OX=9606 GN=PCBP2 PE=1 SV=1	FALSE	0	8.85809	11.2329	3	5	2	1	365	38.556	6.79	High		63000000	0.413	11.8772	3
FALSE	High	Master Protein	O15144	Actin-related protein 2/3 complex subunit 2 OS=Homo sapiens OX=9606 GN=ARPC2 PE=1 SV=1	FALSE	0	11.3607	18.6667	5	5	5	1	300	34.311	7.36	High		59000000	0.65	11.8471	5
FALSE	High	Master Protein	P26641	Elongation factor 1-gamma OS=Homo sapiens OX=9606 GN=EEF1G PE=1 SV=3	FALSE	0	15.3064	14.4165	6	7	6	1	437	50.087	6.67	High		79000000	0.778	11.7388	6
FALSE	High	Master Protein	P50990	T-complex protein 1 subunit theta OS=Homo sapiens OX=9606 GN=CCT8 PE=1 SV=4	FALSE	0	15.9562	11.1314	5	5	5	1	548	59.583	5.6	High		63000000	0.324	11.4762	5
FALSE	High	Master Protein	P17987	T-complex protein 1 subunit alpha OS=Homo sapiens OX=9606 GN=TCP1 PE=1 SV=1	FALSE	0	13.4371	13.1295	6	7	6	1	556	60.306	6.11	High		30000000	0.565	11.3479	6
FALSE	High	Master Protein	P31947	14-3-3 protein sigma OS=Homo sapiens OX=9606 GN=SFN PE=1 SV=1	FALSE	0	13.4365	19.7581	4	6	3	1	248	27.757	4.74	High		41000000	0.896	11.3131	4
FALSE	High	Master Protein	P37837	Transaldolase OS=Homo sapiens OX=9606 GN=TALDO1 PE=1 SV=2	FALSE	0	12.3406	16.0237	5	5	5	1	337	37.516	6.81	High		39000000	0.616	11.0346	5
FALSE	High	Master Protein	P38919	Eukaryotic initiation factor 4A-III OS=Homo sapiens OX=9606 GN=EIF4A3 PE=1 SV=4	FALSE	0	12.7411	8.0292	4	5	1	1	411	46.841	6.73	High		12000000	0.585	10.8309	4
FALSE	High	Master Protein	Q8NBS9	Thioredoxin domain-containing protein 5 OS=Homo sapiens OX=9606 GN=TXNDC5 PE=1 SV=2	FALSE	0	9.82718	13.1944	5	5	5	1	432	47.599	5.97	High		19000000	0.532	10.6434	5
FALSE	High	Master Protein	P16152	Carbonyl reductase [NADPH] 1 OS=Homo sapiens OX=9606 GN=CBR1 PE=1 SV=3	FALSE	0	10.9975	25.6318	4	4	4	1	277	30.356	8.32	High		35000000	0.668	10.5341	4
FALSE	High	Master Protein	P22626	Heterogeneous nuclear ribonucleoproteins A2/B1 OS=Homo sapiens OX=9606 GN=HNRNPA2B1 PE=1 SV=2	FALSE	0	11.8476	17.847	6	7	4	1	353	37.407	8.95	High		93000000	1.069	10.2273	6
FALSE	High	Master Protein	P61158	Actin-related protein 3 OS=Homo sapiens OX=9606 GN=ACTR3 PE=1 SV=3	FALSE	0	11.9157	16.7464	5	5	5	1	418	47.341	5.88	High		65000000	0.65	10.1979	5
FALSE	High	Master Protein	P62979	Ubiquitin-40S ribosomal protein S27a OS=Homo sapiens OX=9606 GN=RPS27A PE=1 SV=2	FALSE	0	7.7518	24.359	3	5	3	1	156	17.953	9.64	High		69000000	1.31	10.0886	3
FALSE	High	Master Protein	P50454	Serpin H1 OS=Homo sapiens OX=9606 GN=SERPINH1 PE=1 SV=2	FALSE	0	10.4479	14.3541	4	4	4	1	418	46.411	8.69	High		34000000	0.445	9.99773	4
FALSE	High	Master Protein	P12004	Proliferating cell nuclear antigen OS=Homo sapiens OX=9606 GN=PCNA PE=1 SV=1	FALSE	0	9.70655	18.0077	3	4	3	1	261	28.75	4.69	High		24000000	0.624	9.9191	3
FALSE	High	Master Protein	P31943	Heterogeneous nuclear ribonucleoprotein H OS=Homo sapiens OX=9606 GN=HNRNPH1 PE=1 SV=4	FALSE	0	9.64722	9.79955	3	5	1	1	449	49.198	6.3	High		38000000	0.585	9.76121	3
FALSE	High	Master Protein	P52597	Heterogeneous nuclear ribonucleoprotein F OS=Homo sapiens OX=9606 GN=HNRNPF PE=1 SV=3	FALSE	0	9.53278	10.3614	3	5	1	1	415	45.643	5.58	High		15000000	0.65	9.72831	3
FALSE	High	Master Protein	O43175	D-3-phosphoglycerate dehydrogenase OS=Homo sapiens OX=9606 GN=PHGDH PE=1 SV=4	FALSE	0	12.2714	10.6942	5	5	5	1	533	56.614	6.71	High		51000000	0.557	9.55868	5
FALSE	High	Master Protein	P36578	60S ribosomal protein L4 OS=Homo sapiens OX=9606 GN=RPL4 PE=1 SV=5	FALSE	0	11.2625	16.3934	5	6	5	1	427	47.667	11.06	High		45000000	0.585	9.48538	5
FALSE	High	Master Protein	Q15365	Poly(rC)-binding protein 1 OS=Homo sapiens OX=9606 GN=PCBP1 PE=1 SV=2	FALSE	0	7.66446	12.3596	4	4	3	1	356	37.474	7.09	High		54000000	0.551	9.19725	4
FALSE	High	Master Protein	P07910	Heterogeneous nuclear ribonucleoproteins C1/C2 OS=Homo sapiens OX=9606 GN=HNRNPC PE=1 SV=4	FALSE	0	10.145	14.3791	4	4	4	1	306	33.65	5.08	High		42000000	0.492	9.17881	4
FALSE	High	Master Protein	P80723	Brain acid soluble protein 1 OS=Homo sapiens OX=9606 GN=BASP1 PE=1 SV=2	FALSE	0	9.43933	41.8502	4	4	4	1	227	22.68	4.63	High		170000000	1.031	9.08629	4
FALSE	High	Master Protein	P78371	T-complex protein 1 subunit beta OS=Homo sapiens OX=9606 GN=CCT2 PE=1 SV=4	FALSE	0	12.6687	15.1402	6	6	6	1	535	57.452	6.46	High		30000000	0.468	9.08609	6
FALSE	High	Master Protein	E9PAV3	Nascent polypeptide-associated complex subunit alpha, muscle-specific form OS=Homo sapiens OX=9606 GN=NACA PE=1 SV=1	FALSE	0	12.3015	2.02117	3	3	3	1	2078	205.295	9.58	High		59000000	0.061	9.05738	3
FALSE	High	Master Protein	P11413	Glucose-6-phosphate 1-dehydrogenase OS=Homo sapiens OX=9606 GN=G6PD PE=1 SV=4	FALSE	0	13.8292	13.3981	6	6	6	1	515	59.219	6.84	High		23000000	0.438	8.6528	6
FALSE	High	Master Protein	P05141	ADP/ATP translocase 2 OS=Homo sapiens OX=9606 GN=SLC25A5 PE=1 SV=7	FALSE	0	11.2643	17.4497	5	5	5	1	298	32.831	9.69	High		62000000	0.73	8.43337	5
FALSE	High	Master Protein	P81605	Dermcidin OS=Homo sapiens OX=9606 GN=DCD PE=1 SV=2	FALSE	0	6.59061	22.7273	2	3	2	1	110	11.277	6.54	High		110000000	0.668	8.42321	2
FALSE	High	Master Protein	Q15233	Non-POU domain-containing octamer-binding protein OS=Homo sapiens OX=9606 GN=NONO PE=1 SV=4	FALSE	0	6.98137	6.58174	3	3	3	1	471	54.197	8.95	High		36000000	0.28	8.3757	3
FALSE	High	Master Protein	Q15084	Protein disulfide-isomerase A6 OS=Homo sapiens OX=9606 GN=PDIA6 PE=1 SV=1	FALSE	0	8.99347	15.6818	4	4	4	1	440	48.091	5.08	High		46000000	0.407	8.37187	4
FALSE	High	Master Protein	P61981	14-3-3 protein gamma OS=Homo sapiens OX=9606 GN=YWHAG PE=1 SV=2	FALSE	0	10.0496	12.9555	3	5	2	1	247	28.285	4.89	High		61000000	0.668	8.33989	3
FALSE	High	Master Protein	P29692	Elongation factor 1-delta OS=Homo sapiens OX=9606 GN=EEF1D PE=1 SV=5	FALSE	0	10.8167	16.3701	4	4	4	1	281	31.103	5.01	High		60000000	0.585	8.19449	4
FALSE	High	Master Protein	P52209	6-phosphogluconate dehydrogenase, decarboxylating OS=Homo sapiens OX=9606 GN=PGD PE=1 SV=3	FALSE	0	8.47688	11.8012	4	4	4	1	483	53.106	7.23	High		31000000	0.359	8.11354	4
FALSE	High	Master Protein	P45880	Voltage-dependent anion-selective channel protein 2 OS=Homo sapiens OX=9606 GN=VDAC2 PE=1 SV=2	FALSE	0	4.21419	7.48299	2	4	2	1	294	31.547	7.56	High		27000000	0.311	8.01937	2
FALSE	High	Master Protein	P12277	Creatine kinase B-type OS=Homo sapiens OX=9606 GN=CKB PE=1 SV=1	FALSE	0	13.7394	16.5354	5	5	5	1	381	42.617	5.59	High		99000000	0.65	7.68376	5
FALSE	High	Master Protein	P27797	Calreticulin OS=Homo sapiens OX=9606 GN=CALR PE=1 SV=1	FALSE	0	11.3815	14.1487	4	4	4	1	417	48.112	4.44	High		70000000	0.425	7.5857	4
FALSE	High	Master Protein	P61160	Actin-related protein 2 OS=Homo sapiens OX=9606 GN=ACTR2 PE=1 SV=1	FALSE	0	7.35954	5.32995	2	3	2	1	394	44.732	6.74	High		48000000	0.369	7.57271	2
FALSE	High	Master Protein	P41091	Eukaryotic translation initiation factor 2 subunit 3 OS=Homo sapiens OX=9606 GN=EIF2S3 PE=1 SV=3	FALSE	0	12.5108	16.7373	5	5	5	1	472	51.077	8.4	High		35000000	0.616	7.46939	5
FALSE	High	Master Protein	P40227	T-complex protein 1 subunit zeta OS=Homo sapiens OX=9606 GN=CCT6A PE=1 SV=3	FALSE	0	7.95128	12.2411	6	6	6	1	531	57.988	6.68	High		45000000	0.562	7.30017	6
FALSE	High	Master Protein	Q99623	Prohibitin-2 OS=Homo sapiens OX=9606 GN=PHB2 PE=1 SV=2	FALSE	0	8.75803	13.3779	3	3	3	1	299	33.276	9.83	High		44000000	0.304	7.28183	3
FALSE	High	Master Protein	P49411	Elongation factor Tu, mitochondrial OS=Homo sapiens OX=9606 GN=TUFM PE=1 SV=2	FALSE	0	8.45538	11.9469	4	4	4	1	452	49.51	7.61	High		29000000	0.334	7.11553	4
FALSE	High	Master Protein	P50395	Rab GDP dissociation inhibitor beta OS=Homo sapiens OX=9606 GN=GDI2 PE=1 SV=2	FALSE	0	7.63198	9.4382	3	3	3	1	445	50.631	6.47	High		23000000	0.269	7.10182	3
FALSE	High	Master Protein	P11142	Heat shock cognate 71 kDa protein OS=Homo sapiens OX=9606 GN=HSPA8 PE=1 SV=1	FALSE	0	8.9187	9.90712	5	5	4	1	646	70.854	5.52	High		16000000	0.343	6.84249	5
FALSE	High	Master Protein	P13489	Ribonuclease inhibitor OS=Homo sapiens OX=9606 GN=RNH1 PE=1 SV=2	FALSE	0	9.01956	13.0152	4	4	4	1	461	49.941	4.82	High		39000000	0.359	6.8367	4
FALSE	High	Master Protein	O75390	Citrate synthase, mitochondrial OS=Homo sapiens OX=9606 GN=CS PE=1 SV=2	FALSE	0	7.0957	8.15451	3	3	3	1	466	51.68	8.32	High		33000000	0.35	6.78308	3
FALSE	High	Master Protein	O60664	Perilipin-3 OS=Homo sapiens OX=9606 GN=PLIN3 PE=1 SV=3	FALSE	0	7.79239	12.9032	4	4	4	1	434	47.046	5.44	High		28000000	0.359	6.78177	4
FALSE	High	Master Protein	P18669	Phosphoglycerate mutase 1 OS=Homo sapiens OX=9606 GN=PGAM1 PE=1 SV=2	FALSE	0	9.17117	20.8661	4	5	4	1	254	28.786	7.18	High		54000000	1.154	6.56821	4
FALSE	High	Master Protein	P35579	Myosin-9 OS=Homo sapiens OX=9606 GN=MYH9 PE=1 SV=4	FALSE	0	7.41983	2.2449	3	3	3	1	1960	226.392	5.6	High		25000000	0.055	6.52793	3
FALSE	High	Master Protein	P35232	Prohibitin OS=Homo sapiens OX=9606 GN=PHB PE=1 SV=1	FALSE	0	7.45166	15.8088	4	4	4	1	272	29.786	5.76	High		28000000	0.668	6.49112	4
FALSE	High	Master Protein	Q15181	Inorganic pyrophosphatase OS=Homo sapiens OX=9606 GN=PPA1 PE=1 SV=2	FALSE	0	5.99272	15.5709	3	3	3	1	289	32.639	5.86	High		48000000	0.413	6.28248	3
FALSE	High	Master Protein	O15143	Actin-related protein 2/3 complex subunit 1B OS=Homo sapiens OX=9606 GN=ARPC1B PE=1 SV=3	FALSE	0	10.226	13.172	4	4	4	1	372	40.923	8.35	High		41000000	0.624	6.13372	4
FALSE	High	Master Protein	P42330	Aldo-keto reductase family 1 member C3 OS=Homo sapiens OX=9606 GN=AKR1C3 PE=1 SV=4	FALSE	0	3.75792	7.73994	3	3	3	1	323	36.83	7.94	High		46000000	0.369	5.95085	3
FALSE	High	Master Protein	P62917	60S ribosomal protein L8 OS=Homo sapiens OX=9606 GN=RPL8 PE=1 SV=2	FALSE	0	5.81569	10.5058	2	2	2	1	257	28.007	11.03	High		100000000	0.389	5.89954	2
FALSE	High	Master Protein	Q13838	Spliceosome RNA helicase DDX39B OS=Homo sapiens OX=9606 GN=DDX39B PE=1 SV=1	FALSE	0	5.26794	6.54206	3	3	3	1	428	48.96	5.67	High		36000000	0.28	5.64483	3
FALSE	High	Master Protein	P18124	60S ribosomal protein L7 OS=Homo sapiens OX=9606 GN=RPL7 PE=1 SV=1	FALSE	0	4.57891	12.0968	2	3	2	1	248	29.207	10.65	High		63000000	0.334	5.63512	2
FALSE	High	Master Protein	Q14847	LIM and SH3 domain protein 1 OS=Homo sapiens OX=9606 GN=LASP1 PE=1 SV=2	FALSE	0	5.129	14.9425	4	4	4	1	261	29.698	7.05	High		17000000	0.668	5.43936	4
FALSE	High	Master Protein	P62753	40S ribosomal protein S6 OS=Homo sapiens OX=9606 GN=RPS6 PE=1 SV=1	FALSE	0	4.80952	9.63855	2	2	2	1	249	28.663	10.84	High		44000000	0.425	4.97849	2
FALSE	High	Master Protein	P11908	Ribose-phosphate pyrophosphokinase 2 OS=Homo sapiens OX=9606 GN=PRPS2 PE=1 SV=2	FALSE	0	4.40407	7.54717	2	2	2	1	318	34.747	6.61	High		20000000	0.274	4.95227	2
FALSE	High	Master Protein	O75874	Isocitrate dehydrogenase [NADP] cytoplasmic OS=Homo sapiens OX=9606 GN=IDH1 PE=1 SV=2	FALSE	0	6.70242	4.83092	2	3	2	1	414	46.63	7.01	High		13000000	0.259	4.81258	2
FALSE	High	Master Protein	P14923	Junction plakoglobin OS=Homo sapiens OX=9606 GN=JUP PE=1 SV=3	FALSE	0	8.29627	4.69799	3	3	3	1	745	81.693	6.14	High		12000000	0.17	4.7767	3
FALSE	High	Master Protein	P54577	Tyrosine--tRNA ligase, cytoplasmic OS=Homo sapiens OX=9606 GN=YARS PE=1 SV=4	FALSE	0	5.15736	3.78788	2	2	2	1	528	59.106	7.05	High		12000000	0.11	4.64218	2
FALSE	High	Master Protein	P00505	Aspartate aminotransferase, mitochondrial OS=Homo sapiens OX=9606 GN=GOT2 PE=1 SV=3	FALSE	0	3.98156	4.65116	2	2	2	1	430	47.487	9.01	High		18000000	0.172	4.52826	2
FALSE	High	Master Protein	P31948	Stress-induced-phosphoprotein 1 OS=Homo sapiens OX=9606 GN=STIP1 PE=1 SV=1	FALSE	0	4.29041	3.68324	2	2	2	1	543	62.599	6.8	High		33000000	0.054	4.51395	2
FALSE	High	Master Protein	Q96AG4	Leucine-rich repeat-containing protein 59 OS=Homo sapiens OX=9606 GN=LRRC59 PE=1 SV=1	FALSE	0	5.72165	12.3779	3	3	3	1	307	34.909	9.57	High		31000000	0.468	4.50321	3
FALSE	High	Master Protein	Q12905	Interleukin enhancer-binding factor 2 OS=Homo sapiens OX=9606 GN=ILF2 PE=1 SV=2	FALSE	0	5.64931	6.15385	2	2	2	1	390	43.035	5.26	High		22000000	0.245	4.45054	2
FALSE	High	Master Protein	P46777	60S ribosomal protein L5 OS=Homo sapiens OX=9606 GN=RPL5 PE=1 SV=3	FALSE	0	6.3096	9.09091	2	3	2	1	297	34.341	9.72	High		40000000	0.468	4.44533	2
FALSE	High	Master Protein	P25789	Proteasome subunit alpha type-4 OS=Homo sapiens OX=9606 GN=PSMA4 PE=1 SV=1	FALSE	0	3.71358	10.3448	3	3	3	1	261	29.465	7.72	High		19000000	0.585	4.43606	3
FALSE	High	Master Protein	P21796	Voltage-dependent anion-selective channel protein 1 OS=Homo sapiens OX=9606 GN=VDAC1 PE=1 SV=2	FALSE	0	6.34654	7.42049	2	2	2	1	283	30.754	8.54	High		26000000	0.292	4.43484	2
FALSE	High	Master Protein	P02545	Prelamin-A/C OS=Homo sapiens OX=9606 GN=LMNA PE=1 SV=1	FALSE	0	7.91043	5.27108	3	3	3	1	664	74.095	7.02	High		12000000	0.166	4.37312	3
FALSE	High	Master Protein	Q6RW13	Type-1 angiotensin II receptor-associated protein OS=Homo sapiens OX=9606 GN=AGTRAP PE=1 SV=1	FALSE	0	3.82561	18.8679	2	2	2	1	159	17.408	6.14	High		340000000	0.931	4.35247	2
FALSE	High	Master Protein	P62191	26S proteasome regulatory subunit 4 OS=Homo sapiens OX=9606 GN=PSMC1 PE=1 SV=1	FALSE	0	3.70122	5.68182	2	2	2	1	440	49.154	6.21	High		16000000	0.179	4.35134	2
FALSE	High	Master Protein	Q04917	14-3-3 protein eta OS=Homo sapiens OX=9606 GN=YWHAH PE=1 SV=4	FALSE	0	4.56481	8.94309	2	3	1	1	246	28.201	4.84	High		5900000	0.468	4.33535	2
FALSE	High	Master Protein	P17931	Galectin-3 OS=Homo sapiens OX=9606 GN=LGALS3 PE=1 SV=5	FALSE	0	3.67747	7.2	2	2	2	1	250	26.136	8.56	High		20000000	0.52	4.30288	2
FALSE	High	Master Protein	Q15645	Pachytene checkpoint protein 2 homolog OS=Homo sapiens OX=9606 GN=TRIP13 PE=1 SV=2	FALSE	0	9.2665	8.33333	3	4	3	1	432	48.52	6.09	High		13000000	0.445	4.25696	3
FALSE	High	Master Protein	P40925	Malate dehydrogenase, cytoplasmic OS=Homo sapiens OX=9606 GN=MDH1 PE=1 SV=4	FALSE	0	4.7297	11.3772	3	3	3	1	334	36.403	7.36	High		22000000	0.334	4.24294	3
FALSE	High	Master Protein	Q5JWF2	Guanine nucleotide-binding protein G(s) subunit alpha isoforms XLas OS=Homo sapiens OX=9606 GN=GNAS PE=1 SV=2	FALSE	0	3.51004	1.06075	1	2	1	1	1037	110.956	5.03	High		49000000	0.064	4.14904	1
FALSE	High	Master Protein	Q99873	Protein arginine N-methyltransferase 1 OS=Homo sapiens OX=9606 GN=PRMT1 PE=1 SV=3	FALSE	0	5.52803	6.19946	2	2	2	1	371	42.434	5.35	High		36000000	0.259	4.12749	2
FALSE	High	Master Protein	P16402	Histone H1.3 OS=Homo sapiens OX=9606 GN=HIST1H1D PE=1 SV=2	FALSE	0	4.59903	10.8597	2	2	2	1	221	22.336	11.02	High		100000000	0.425	4.07388	2
FALSE	High	Master Protein	P05198	Eukaryotic translation initiation factor 2 subunit 1 OS=Homo sapiens OX=9606 GN=EIF2S1 PE=1 SV=3	FALSE	0	4.7754	8.57143	3	3	3	1	315	36.089	5.08	High		21000000	0.369	4.03365	3
FALSE	High	Master Protein	Q06323	Proteasome activator complex subunit 1 OS=Homo sapiens OX=9606 GN=PSME1 PE=1 SV=1	FALSE	0	3.54956	12.0482	3	3	3	1	249	28.705	6.02	High		12000000	0.438	3.96746	3
FALSE	High	Master Protein	P55209	Nucleosome assembly protein 1-like 1 OS=Homo sapiens OX=9606 GN=NAP1L1 PE=1 SV=1	FALSE	0	8.23216	9.71867	3	5	3	1	391	45.346	4.46	High		27000000	0.848	3.94848	3
FALSE	High	Master Protein	P24752	Acetyl-CoA acetyltransferase, mitochondrial OS=Homo sapiens OX=9606 GN=ACAT1 PE=1 SV=1	FALSE	0	4.5343	6.08899	2	2	2	1	427	45.171	8.85	High		33000000	0.186	3.93419	2
FALSE	High	Master Protein	P67809	Nuclease-sensitive element-binding protein 1 OS=Homo sapiens OX=9606 GN=YBX1 PE=1 SV=3	FALSE	0	3.522	8.33333	2	2	2	1	324	35.903	9.88	High		40000000	0.389	3.90463	2
FALSE	High	Master Protein	Q14103	Heterogeneous nuclear ribonucleoprotein D0 OS=Homo sapiens OX=9606 GN=HNRNPD PE=1 SV=1	FALSE	0	3.70697	5.91549	2	2	2	1	355	38.41	7.81	High		45000000	0.359	3.77776	2
FALSE	High	Master Protein	Q15293	Reticulocalbin-1 OS=Homo sapiens OX=9606 GN=RCN1 PE=1 SV=1	FALSE	0	5.20022	8.1571	3	3	3	1	331	38.866	5	High		25000000	0.54	3.65037	3
FALSE	High	Master Protein	P15559	NAD(P)H dehydrogenase [quinone] 1 OS=Homo sapiens OX=9606 GN=NQO1 PE=1 SV=1	FALSE	0	6.71824	22.2628	5	5	5	1	274	30.848	8.88	High		54000000	1.424	3.6373	5
FALSE	High	Master Protein	P22234	Multifunctional protein ADE2 OS=Homo sapiens OX=9606 GN=PAICS PE=1 SV=3	FALSE	0	4.13238	5.88235	2	2	2	1	425	47.049	7.23	High		12000000	0.179	3.58623	2
FALSE	High	Master Protein	Q07021	Complement component 1 Q subcomponent-binding protein, mitochondrial OS=Homo sapiens OX=9606 GN=C1QBP PE=1 SV=1	FALSE	0	5.82106	4.96454	1	2	1	1	282	31.343	4.84	High		38000000	0.359	2.94146	1
FALSE	High	Master Protein	P50552	Vasodilator-stimulated phosphoprotein OS=Homo sapiens OX=9606 GN=VASP PE=1 SV=3	FALSE	0	3.74328	2.89474	1	1	1	1	380	39.805	8.94	High		5900000	0.136	2.64665	1
FALSE	High	Master Protein	P13804	Electron transfer flavoprotein subunit alpha, mitochondrial OS=Homo sapiens OX=9606 GN=ETFA PE=1 SV=1	FALSE	0	4.26712	5.10511	1	1	1	1	333	35.058	8.38	High		15000000	0.105	2.46648	1
FALSE	High	Master Protein	P05455	Lupus La protein OS=Homo sapiens OX=9606 GN=SSB PE=1 SV=2	FALSE	0	4.22432	3.92157	1	1	1	1	408	46.808	7.12	High		20000000	0.083	2.3822	1
FALSE	High	Master Protein	P0DMV9	Heat shock 70 kDa protein 1B OS=Homo sapiens OX=9606 GN=HSPA1B PE=1 SV=1	FALSE	0	5.33128	4.83619	3	3	2	1	641	70.009	5.66	High		5000000	0.199	2.28541	3
FALSE	High	Master Protein	P08238	Heat shock protein HSP 90-beta OS=Homo sapiens OX=9606 GN=HSP90AB1 PE=1 SV=4	FALSE	0	5.7789	5.52486	4	4	4	1	724	83.212	5.03	High		32000000	0.239	2.25981	4
FALSE	High	Master Protein	O00303	Eukaryotic translation initiation factor 3 subunit F OS=Homo sapiens OX=9606 GN=EIF3F PE=1 SV=1	FALSE	0	4.09974	4.7619	1	1	1	1	357	37.54	5.45	High		21000000	0.145	2.24778	1
FALSE	High	Master Protein	P06748	Nucleophosmin OS=Homo sapiens OX=9606 GN=NPM1 PE=1 SV=2	FALSE	0	5.38239	7.48299	2	3	2	1	294	32.555	4.78	High		89000000	0.468	2.1771	2
FALSE	High	Master Protein	P62873	Guanine nucleotide-binding protein G(I)/G(S)/G(T) subunit beta-1 OS=Homo sapiens OX=9606 GN=GNB1 PE=1 SV=3	FALSE	0	3.85176	7.05882	2	2	2	1	340	37.353	6	High		16000000	0.359	2.12215	2
FALSE	High	Master Protein	O43852	Calumenin OS=Homo sapiens OX=9606 GN=CALU PE=1 SV=2	FALSE	0	3.42906	8.25397	2	2	2	1	315	37.084	4.64	High		34000000	0.311	2.11809	2
FALSE	High	Master Protein	Q16881	Thioredoxin reductase 1, cytoplasmic OS=Homo sapiens OX=9606 GN=TXNRD1 PE=1 SV=3	FALSE	0	4.32963	5.39291	3	3	3	1	649	70.862	7.39	High		22000000	0.199	2.07406	3
FALSE	High	Master Protein	P0DME0	Protein SETSIP OS=Homo sapiens OX=9606 GN=SETSIP PE=1 SV=1	FALSE	0	4.15123	8.9404	2	2	2	1	302	34.861	4.31	High		42000000	0.425	2.01562	2
FALSE	High	Master Protein	P15328	Folate receptor alpha OS=Homo sapiens OX=9606 GN=FOLR1 PE=1 SV=3	FALSE	0	3.4113	7.393	2	2	2	1	257	29.799	7.97	High		86000000	0.334	1.95879	2
FALSE	High	Master Protein	Q9Y3F4	Serine-threonine kinase receptor-associated protein OS=Homo sapiens OX=9606 GN=STRAP PE=1 SV=1	FALSE	0	3.29387	5.14286	2	2	2	1	350	38.414	5.12	High		13000000	0.222	1.87487	2
FALSE	High	Master Protein	Q9Y2T3	Guanine deaminase OS=Homo sapiens OX=9606 GN=GDA PE=1 SV=1	FALSE	0	4.92811	6.60793	3	3	3	1	454	50.971	5.68	High		17000000	0.269	1.8515	3
FALSE	High	Master Protein	Q9UQ80	Proliferation-associated protein 2G4 OS=Homo sapiens OX=9606 GN=PA2G4 PE=1 SV=3	FALSE	0	3.46871	6.34518	2	2	2	1	394	43.759	6.55	High		52000000	0.202	0	2
FALSE	High	Master Protein	P26599	Polypyrimidine tract-binding protein 1 OS=Homo sapiens OX=9606 GN=PTBP1 PE=1 SV=1	FALSE	0.00314465	3.14265	7.53296	3	3	3	1	531	57.186	9.17	High		30000000	0.318	5.8705	3
FALSE	High	Master Protein	P02765	Alpha-2-HS-glycoprotein OS=Homo sapiens OX=9606 GN=AHSG PE=1 SV=2	FALSE	0.00314465	2.9047	5.17711	2	2	2	1	367	39.316	5.72	High		37000000	0.292	3.95597	2
FALSE	High	Master Protein	P01860	Immunoglobulin heavy constant gamma 3 OS=Homo sapiens OX=9606 GN=IGHG3 PE=1 SV=2	FALSE	0.00314465	2.49079	3.97878	2	2	1	1	377	41.26	7.9	High		1700000000	0.292	3.89153	2
FALSE	High	Master Protein	P55809	Succinyl-CoA:3-ketoacid coenzyme A transferase 1, mitochondrial OS=Homo sapiens OX=9606 GN=OXCT1 PE=1 SV=1	FALSE	0.00314465	2.4719	3.46154	2	2	2	1	520	56.122	7.46	High		21000000	0.172	3.82026	2
FALSE	High	Master Protein	P23381	Tryptophan--tRNA ligase, cytoplasmic OS=Homo sapiens OX=9606 GN=WARS PE=1 SV=2	FALSE	0.00314465	2.62342	3.39703	1	1	1	1	471	53.132	6.23	High		35000000	0.08	2.66749	1
FALSE	High	Master Protein	Q02413	Desmoglein-1 OS=Homo sapiens OX=9606 GN=DSG1 PE=1 SV=2	FALSE	0.00314465	2.54914	1.3346	1	1	1	1	1049	113.676	5.03	High		10000000	0.054	2.66691	1
FALSE	High	Master Protein	P40121	Macrophage-capping protein OS=Homo sapiens OX=9606 GN=CAPG PE=1 SV=2	FALSE	0.00314465	2.47978	2.87356	1	1	1	1	348	38.474	6.19	High		18000000	0.155	2.57532	1
FALSE	High	Master Protein	Q9ULV4	Coronin-1C OS=Homo sapiens OX=9606 GN=CORO1C PE=1 SV=1	FALSE	0.00314465	2.48638	2.32068	1	1	1	1	474	53.215	7.08	High		11000000	0.093	2.53712	1
FALSE	High	Master Protein	P00390	Glutathione reductase, mitochondrial OS=Homo sapiens OX=9606 GN=GSR PE=1 SV=2	FALSE	0.00314465	2.55502	2.29885	1	1	1	1	522	56.221	8.5	High		30000000	0.083	2.40732	1
FALSE	High	Master Protein	Q6NZI2	Caveolae-associated protein 1 OS=Homo sapiens OX=9606 GN=CAVIN1 PE=1 SV=1	FALSE	0.00314465	3.01466	4.61538	1	1	1	1	390	43.45	5.6	High		14000000	0.136	2.35071	1
FALSE	High	Master Protein	O95433	Activator of 90 kDa heat shock protein ATPase homolog 1 OS=Homo sapiens OX=9606 GN=AHSA1 PE=1 SV=1	FALSE	0.00314465	2.81079	6.50888	1	1	1	1	338	38.25	5.53	High		30000000	0.101	2.31979	1
FALSE	High	Master Protein	Q08554	Desmocollin-1 OS=Homo sapiens OX=9606 GN=DSC1 PE=1 SV=2	FALSE	0.00314465	3.21918	1.67785	1	1	1	1	894	99.924	5.43	High		16000000	0.046	2.25567	1
FALSE	High	Master Protein	P53007	Tricarboxylate transport protein, mitochondrial OS=Homo sapiens OX=9606 GN=SLC25A1 PE=1 SV=2	FALSE	0.00314465	2.71097	6.10932	2	2	2	1	311	33.991	9.89	High		18000000	0.292	2.2502	2
FALSE	High	Master Protein	Q02790	Peptidyl-prolyl cis-trans isomerase FKBP4 OS=Homo sapiens OX=9606 GN=FKBP4 PE=1 SV=3	FALSE	0.00314465	2.48638	1.96078	1	1	1	1	459	51.772	5.43	High		17000000	0.077	2.24341	1
FALSE	High	Master Protein	P15121	Aldose reductase OS=Homo sapiens OX=9606 GN=AKR1B1 PE=1 SV=3	FALSE	0.00314465	3.15917	5.06329	2	2	2	1	316	35.83	6.98	High		47000000	0.245	2.20675	2
FALSE	High	Master Protein	P30040	Endoplasmic reticulum resident protein 29 OS=Homo sapiens OX=9606 GN=ERP29 PE=1 SV=4	FALSE	0.00314465	2.87976	3.83142	1	1	1	1	261	28.975	7.31	High		19000000	0.166	2.20195	1
FALSE	High	Master Protein	P16401	Histone H1.5 OS=Homo sapiens OX=9606 GN=HIST1H1B PE=1 SV=3	FALSE	0.00314465	2.80493	4.86726	1	1	1	1	226	22.566	10.92	High		44000000	0.194	2.19404	1
FALSE	High	Master Protein	P62495	Eukaryotic peptide chain release factor subunit 1 OS=Homo sapiens OX=9606 GN=ETF1 PE=1 SV=3	FALSE	0.00314465	3.00571	5.26316	2	2	2	1	437	49	5.71	High		19000000	0.186	2.07039	2
FALSE	High	Master Protein	Q9NYL9	Tropomodulin-3 OS=Homo sapiens OX=9606 GN=TMOD3 PE=1 SV=1	FALSE	0.00314465	2.77911	3.125	1	1	1	1	352	39.57	5.19	High		66000000	0.101	2.00186	1
FALSE	High	Master Protein	Q8TAA3	Proteasome subunit alpha-type 8 OS=Homo sapiens OX=9606 GN=PSMA8 PE=2 SV=3	FALSE	0.00314465	2.56447	4.29688	1	1	1	1	256	28.512	8.98	High		16000000	0.166	1.93318	1
FALSE	High	Master Protein	P01861	Immunoglobulin heavy constant gamma 4 OS=Homo sapiens OX=9606 GN=IGHG4 PE=1 SV=1	FALSE	0.00314465	2.51739	11.6208	2	2	1	1	327	35.918	7.36	High			0.359	1.71029	2
FALSE	High	Master Protein	Q99729	Heterogeneous nuclear ribonucleoprotein A/B OS=Homo sapiens OX=9606 GN=HNRNPAB PE=1 SV=2	FALSE	0.00314465	2.41919	3.91566	1	1	1	1	332	36.202	8.21	High		15000000	0.166	1.69515	1
FALSE	High	Master Protein	Q07955	Serine/arginine-rich splicing factor 1 OS=Homo sapiens OX=9606 GN=SRSF1 PE=1 SV=2	FALSE	0.00314465	2.97388	4.83871	1	1	1	1	248	27.728	10.36	High		18000000	0.166	1.64949	1
FALSE	High	Master Protein	P04181	Ornithine aminotransferase, mitochondrial OS=Homo sapiens OX=9606 GN=OAT PE=1 SV=1	FALSE	0.00314465	2.97871	4.7836	2	2	2	1	439	48.504	7.03	High		11000000	0.186	1.63001	2
FALSE	High	Master Protein	P52907	F-actin-capping protein subunit alpha-1 OS=Homo sapiens OX=9606 GN=CAPZA1 PE=1 SV=3	FALSE	0.00314465	3.21134	9.79021	2	2	2	1	286	32.902	5.69	High		45000000	0.334	0	2
FALSE	High	Master Protein	Q9Y6E2	Basic leucine zipper and W2 domain-containing protein 2 OS=Homo sapiens OX=9606 GN=BZW2 PE=1 SV=1	FALSE	0.00314465	2.6625	3.81862	2	2	2	1	419	48.132	6.68	High		16000000	0.16	0	2
FALSE	High	Master Protein	O43684	Mitotic checkpoint protein BUB3 OS=Homo sapiens OX=9606 GN=BUB3 PE=1 SV=1	FALSE	0.00314465	2.44067	4.57317	2	2	2	1	328	37.131	6.84	High		9200000	0	0	2
FALSE	High	Master Protein	Q9Y230	RuvB-like 2 OS=Homo sapiens OX=9606 GN=RUVBL2 PE=1 SV=3	FALSE	0.00511509	2.196	2.59179	1	1	1	1	463	51.125	5.64	High		15000000	0.083	2.5146	1
FALSE	High	Master Protein	P01008	Antithrombin-III OS=Homo sapiens OX=9606 GN=SERPINC1 PE=1 SV=1	FALSE	0.00511509	2.21968	1.93966	1	1	1	1	464	52.569	6.71	High		11000000	0.08	2.39692	1
FALSE	High	Master Protein	Q9Y3A5	Ribosome maturation protein SBDS OS=Homo sapiens OX=9606 GN=SBDS PE=1 SV=4	FALSE	0.00511509	1.57138	3.2	1	1	1	1	250	28.745	8.75	High		14000000	0.136	2.22704	1
FALSE	High	Master Protein	P31942	Heterogeneous nuclear ribonucleoprotein H3 OS=Homo sapiens OX=9606 GN=HNRNPH3 PE=1 SV=2	FALSE	0.00511509	2.00926	4.91329	1	1	1	1	346	36.903	6.87	High		17000000	0.116	2.22277	1
FALSE	High	Master Protein	O00487	26S proteasome non-ATPase regulatory subunit 14 OS=Homo sapiens OX=9606 GN=PSMD14 PE=1 SV=1	FALSE	0.00511509	1.58956	4.19355	1	1	1	1	310	34.555	6.52	High		11000000	0.136	2.20146	1
FALSE	High	Master Protein	P39656	Dolichyl-diphosphooligosaccharide--protein glycosyltransferase 48 kDa subunit OS=Homo sapiens OX=9606 GN=DDOST PE=1 SV=4	FALSE	0.00511509	1.48825	1.97368	1	1	1	1	456	50.769	6.55	High		33000000	0.096	2.09503	1
FALSE	High	Master Protein	Q9Y696	Chloride intracellular channel protein 4 OS=Homo sapiens OX=9606 GN=CLIC4 PE=1 SV=4	FALSE	0.00511509	1.92482	4.74308	1	1	1	1	253	28.754	5.59	High		8000000	0.145	2.08732	1
FALSE	High	Master Protein	P49257	Protein ERGIC-53 OS=Homo sapiens OX=9606 GN=LMAN1 PE=1 SV=2	FALSE	0.00511509	1.48426	1.56863	1	1	1	1	510	57.513	6.77	High		18000000	0.083	2.04848	1
FALSE	High	Master Protein	P52294	Importin subunit alpha-5 OS=Homo sapiens OX=9606 GN=KPNA1 PE=1 SV=3	FALSE	0.00511509	1.89654	2.04461	1	1	1	1	538	60.184	5.01	High		16000000	0.089	2.04611	1
FALSE	High	Master Protein	Q96C36	Pyrroline-5-carboxylate reductase 2 OS=Homo sapiens OX=9606 GN=PYCR2 PE=1 SV=1	FALSE	0.00511509	1.92592	4.0625	1	1	1	1	320	33.616	7.77	High		16000000	0.166	2.02683	1
FALSE	High	Master Protein	P12268	Inosine-5'-monophosphate dehydrogenase 2 OS=Homo sapiens OX=9606 GN=IMPDH2 PE=1 SV=2	FALSE	0.00511509	1.60924	1.55642	1	1	1	1	514	55.77	6.9	High		15000000	0.089	1.98764	1
FALSE	High	Master Protein	Q16222	UDP-N-acetylhexosamine pyrophosphorylase OS=Homo sapiens OX=9606 GN=UAP1 PE=1 SV=3	FALSE	0.00511509	1.56703	2.49042	1	1	1	1	522	58.732	6.33	High		19000000	0.064	1.91452	1
FALSE	High	Master Protein	P31153	S-adenosylmethionine synthase isoform type-2 OS=Homo sapiens OX=9606 GN=MAT2A PE=1 SV=1	FALSE	0.00511509	1.77237	3.79747	1	1	1	1	395	43.633	6.48	High		25000000	0.105	1.88749	1
FALSE	High	Master Protein	P48444	Coatomer subunit delta OS=Homo sapiens OX=9606 GN=ARCN1 PE=1 SV=1	FALSE	0.00511509	1.75375	1.76125	1	1	1	1	511	57.174	6.21	High		9000000	0.08	1.86964	1
FALSE	High	Master Protein	P50502	Hsc70-interacting protein OS=Homo sapiens OX=9606 GN=ST13 PE=1 SV=2	FALSE	0.00511509	1.94044	2.71003	1	1	1	1	369	41.305	5.27	High		22000000	0.136	1.8641	1
FALSE	High	Master Protein	P48735	Isocitrate dehydrogenase [NADP], mitochondrial OS=Homo sapiens OX=9606 GN=IDH2 PE=1 SV=2	FALSE	0.00511509	2.16641	2.87611	1	1	1	1	452	50.877	8.69	High		6300000	0.077	1.84628	1
FALSE	High	Master Protein	P14550	Alcohol dehydrogenase [NADP(+)] OS=Homo sapiens OX=9606 GN=AKR1A1 PE=1 SV=3	FALSE	0.00511509	1.31016	2.46154	1	1	1	1	325	36.55	6.79	High		20000000	0.101	1.83229	1
FALSE	High	Master Protein	P15880	40S ribosomal protein S2 OS=Homo sapiens OX=9606 GN=RPS2 PE=1 SV=2	FALSE	0.00511509	2.00967	6.48464	2	2	2	1	293	31.305	10.24	High		45000000	0.233	1.82393	2
FALSE	High	Master Protein	P17174	Aspartate aminotransferase, cytoplasmic OS=Homo sapiens OX=9606 GN=GOT1 PE=1 SV=3	FALSE	0.00511509	1.66736	1.93705	1	1	1	1	413	46.219	7.01	High		6700000	0.089	1.80919	1
FALSE	High	Master Protein	Q9UKM9	RNA-binding protein Raly OS=Homo sapiens OX=9606 GN=RALY PE=1 SV=1	FALSE	0.00511509	1.97184	2.94118	1	1	1	1	306	32.444	9.17	High		9100000	0.122	1.80468	1
FALSE	High	Master Protein	Q16836	Hydroxyacyl-coenzyme A dehydrogenase, mitochondrial OS=Homo sapiens OX=9606 GN=HADH PE=1 SV=3	FALSE	0.00511509	1.77186	2.86624	1	1	1	1	314	34.272	8.85	High			0.122	1.7997	1
FALSE	High	Master Protein	O43776	Asparagine--tRNA ligase, cytoplasmic OS=Homo sapiens OX=9606 GN=NARS PE=1 SV=1	FALSE	0.00511509	2.18443	2.55474	2	2	2	1	548	62.903	6.25	High		13000000	0.155	1.76174	2
FALSE	High	Master Protein	Q07960	Rho GTPase-activating protein 1 OS=Homo sapiens OX=9606 GN=ARHGAP1 PE=1 SV=1	FALSE	0.00511509	1.74328	1.82232	1	1	1	1	439	50.404	6.29	High		16000000	0.089	1.75065	1
FALSE	High	Master Protein	P25786	Proteasome subunit alpha type-1 OS=Homo sapiens OX=9606 GN=PSMA1 PE=1 SV=1	FALSE	0.00511509	2.29429	6.46388	2	2	2	1	263	29.537	6.61	High		12000000	0.274	1.74248	2
FALSE	High	Master Protein	Q15019	Septin-2 OS=Homo sapiens OX=9606 GN=SEPT2 PE=1 SV=1	FALSE	0.00511509	2.17685	3.3241	1	1	1	1	361	41.461	6.6	High		11000000	0.116	1.73824	1
FALSE	High	Master Protein	P09525	Annexin A4 OS=Homo sapiens OX=9606 GN=ANXA4 PE=1 SV=4	FALSE	0.00511509	1.27303	3.44828	1	1	1	1	319	35.86	6.13	High			0.105	1.67097	1
FALSE	High	Master Protein	P00491	Purine nucleoside phosphorylase OS=Homo sapiens OX=9606 GN=PNP PE=1 SV=2	FALSE	0.00511509	1.80743	3.46021	1	1	1	1	289	32.097	6.95	High		14000000	0.11	1.67046	1
FALSE	High	Master Protein	P62714	Serine/threonine-protein phosphatase 2A catalytic subunit beta isoform OS=Homo sapiens OX=9606 GN=PPP2CB PE=1 SV=1	FALSE	0.00511509	1.51713	3.55987	1	1	1	1	309	35.552	5.43	High		22000000	0.129	1.6284	1
FALSE	High	Master Protein	Q9H9B4	Sideroflexin-1 OS=Homo sapiens OX=9606 GN=SFXN1 PE=1 SV=4	FALSE	0.00511509	1.66615	4.03727	1	1	1	1	322	35.596	9.07	High		16000000	0.122	1.62682	1
FALSE	High	Master Protein	P62136	Serine/threonine-protein phosphatase PP1-alpha catalytic subunit OS=Homo sapiens OX=9606 GN=PPP1CA PE=1 SV=1	FALSE	0.00511509	2.3533	4.24242	1	1	1	1	330	37.488	6.33	High		13000000	0.122	1.62158	1
FALSE	High	Master Protein	P78417	Glutathione S-transferase omega-1 OS=Homo sapiens OX=9606 GN=GSTO1 PE=1 SV=2	FALSE	0.00511509	1.35281	4.14938	1	1	1	1	241	27.548	6.6	High		33000000	0.155	1.6052	1
FALSE	High	Master Protein	P20042	Eukaryotic translation initiation factor 2 subunit 2 OS=Homo sapiens OX=9606 GN=EIF2S2 PE=1 SV=2	FALSE	0.00511509	2.17888	2.7027	1	1	1	1	333	38.364	5.8	High		15000000	0.11	0	1
FALSE	High	Master Protein	Q9UHX1	Poly(U)-binding-splicing factor PUF60 OS=Homo sapiens OX=9606 GN=PUF60 PE=1 SV=1	FALSE	0.00511509	2.14734	3.9356	1	1	1	1	559	59.838	5.29	High		13000000	0.077	0	1
FALSE	High	Master Protein	P17844	Probable ATP-dependent RNA helicase DDX5 OS=Homo sapiens OX=9606 GN=DDX5 PE=1 SV=1	FALSE	0.00511509	2.06596	1.4658	1	1	1	1	614	69.105	8.92	High		15000000	0.066	0	1
FALSE	High	Master Protein	O00232	26S proteasome non-ATPase regulatory subunit 12 OS=Homo sapiens OX=9606 GN=PSMD12 PE=1 SV=3	FALSE	0.00511509	2.06018	2.41228	1	1	1	1	456	52.871	7.65	High		7800000	0.07	0	1
FALSE	High	Master Protein	P39748	Flap endonuclease 1 OS=Homo sapiens OX=9606 GN=FEN1 PE=1 SV=1	FALSE	0.00511509	2.04072	2.89474	1	1	1	1	380	42.566	8.62	High		23000000	0.101	0	1
FALSE	High	Master Protein	P49591	Serine--tRNA ligase, cytoplasmic OS=Homo sapiens OX=9606 GN=SARS PE=1 SV=3	FALSE	0.00511509	2.00009	1.75097	1	1	1	1	514	58.74	6.43	High		15000000	0.077	0	1
FALSE	High	Master Protein	Q16629	Serine/arginine-rich splicing factor 7 OS=Homo sapiens OX=9606 GN=SRSF7 PE=1 SV=1	FALSE	0.00511509	1.80162	3.78151	1	1	1	1	238	27.35	11.82	High		22000000	0.155	0	1
FALSE	High	Master Protein	P48637	Glutathione synthetase OS=Homo sapiens OX=9606 GN=GSS PE=1 SV=1	FALSE	0.00511509	1.7587	2.74262	1	1	1	1	474	52.352	5.92	High		5500000	0.072	0	1
FALSE	High	Master Protein	Q9BS26	Endoplasmic reticulum resident protein 44 OS=Homo sapiens OX=9606 GN=ERP44 PE=1 SV=1	FALSE	0.00511509	1.71715	2.95567	1	1	1	1	406	46.941	5.26	High		4100000	0.101	0	1
FALSE	High	Master Protein	Q02978	Mitochondrial 2-oxoglutarate/malate carrier protein OS=Homo sapiens OX=9606 GN=SLC25A11 PE=1 SV=3	FALSE	0.00511509	1.4773	3.18471	1	1	1	1	314	34.04	9.91	High		5800000	0.116	0	1
FALSE	High	Master Protein	P24534	Elongation factor 1-beta OS=Homo sapiens OX=9606 GN=EEF1B2 PE=1 SV=3	FALSE	0.00511509	1.47521	4	1	1	1	1	225	24.748	4.67	High		36000000	0.166	0	1
FALSE	High	Master Protein	P26368	Splicing factor U2AF 65 kDa subunit OS=Homo sapiens OX=9606 GN=U2AF2 PE=1 SV=4	FALSE	0.00511509	1.40165	1.89474	1	1	1	1	475	53.467	9.09	High		4500000	0.116	0	1
FALSE	High	Master Protein	P35659	Protein DEK OS=Homo sapiens OX=9606 GN=DEK PE=1 SV=1	FALSE	0.00511509	1.36221	2.4	1	1	1	1	375	42.648	8.56	High		6000000	0.101	0	1
FALSE	High	Master Protein	P53004	Biliverdin reductase A OS=Homo sapiens OX=9606 GN=BLVRA PE=1 SV=2	FALSE	0.00511509	1.34018	5.74324	1	1	1	1	296	33.407	6.44	High		14000000	0.129	0	1
FALSE	High	Master Protein	O43396	Thioredoxin-like protein 1 OS=Homo sapiens OX=9606 GN=TXNL1 PE=1 SV=3	FALSE	0.00511509	1.32938	2.42215	1	1	1	1	289	32.231	4.96	High		9200000	0.155	0	1
FALSE	High	Master Protein	P17980	26S proteasome regulatory subunit 6A OS=Homo sapiens OX=9606 GN=PSMC3 PE=1 SV=3	FALSE	0.00511509	1.28391	2.2779	1	1	1	1	439	49.172	5.24	High		19000000	0.089	0	1
FALSE	High	Master Protein	Q8TAM6	Ermin OS=Homo sapiens OX=9606 GN=ERMN PE=2 SV=1	FALSE	0.00511509	1.27885	5.98592	1	1	1	1	284	32.763	4.84	High		27000000	0.122	0	1
FALSE	High	Master Protein	Q02878	60S ribosomal protein L6 OS=Homo sapiens OX=9606 GN=RPL6 PE=1 SV=3	FALSE	0.00761421	1.25485	3.125	1	1	1	1	288	32.708	10.58	High		16000000	0.129	1.83782	1
FALSE	Medium	Master Protein	Q5T749	Keratinocyte proline-rich protein OS=Homo sapiens OX=9606 GN=KPRP PE=1 SV=1	FALSE	0.0100756	1.23493	1.5544	1	1	1	1	579	64.093	8.27	High		13000000	0.105	1.72998	1
FALSE	Medium	Master Protein	P08243	Asparagine synthetase [glutamine-hydrolyzing] OS=Homo sapiens OX=9606 GN=ASNS PE=1 SV=4	FALSE	0.0100756	1.24033	1.60428	1	1	1	1	561	64.329	6.86	High		7800000	0.064	0	1
FALSE	Medium	Master Protein	P43307	Translocon-associated protein subunit alpha OS=Homo sapiens OX=9606 GN=SSR1 PE=1 SV=3	FALSE	0.0100756	1.23485	2.7972	1	1	1	1	286	32.215	4.49	High		32000000	0.212	0	1
FALSE	Medium	Master Protein	Q9UMR2	ATP-dependent RNA helicase DDX19B OS=Homo sapiens OX=9606 GN=DDX19B PE=1 SV=1	FALSE	0.0124688	1.23232	2.08768	1	1	1	1	479	53.893	6.3	High		9100000	0.075	1.80305	1
FALSE	Medium	Master Protein	Q8TDN6	Ribosome biogenesis protein BRX1 homolog OS=Homo sapiens OX=9606 GN=BRIX1 PE=1 SV=2	FALSE	0.0124688	1.21932	1.983	1	1	1	1	353	41.375	9.92	High		10000000	0.122	0	1
FALSE	Medium	Master Protein	P62081	40S ribosomal protein S7 OS=Homo sapiens OX=9606 GN=RPS7 PE=1 SV=1	FALSE	0.014742	1.19098	4.12371	1	1	1	1	194	22.113	10.1	High		41000000	0.233	2.04098	1
FALSE	Medium	Master Protein	Q9P2M7	Cingulin OS=Homo sapiens OX=9606 GN=CGN PE=1 SV=2	FALSE	0.014742	1.19593	1.50376	1	1	1	1	1197	136.304	5.54	High		27000000	0.025	0	1
FALSE	Medium	Master Protein	Q9NQC3	Reticulon-4 OS=Homo sapiens OX=9606 GN=RTN4 PE=1 SV=2	FALSE	0.014742	1.15683	1.0906	1	1	1	1	1192	129.851	4.5	High		51000000	0.042	0	1
FALSE	Medium	Master Protein	O15427	Monocarboxylate transporter 4 OS=Homo sapiens OX=9606 GN=SLC16A3 PE=1 SV=1	FALSE	0.014742	1.14661	2.7957	1	1	1	1	465	49.437	7.96	High		20000000	0.136	0	1
FALSE	Medium	Master Protein	P38159	RNA-binding motif protein, X chromosome OS=Homo sapiens OX=9606 GN=RBMX PE=1 SV=3	FALSE	0.014742	1.14569	2.04604	1	1	1	1	391	42.306	10.05	High		7900000	0.072	0	1
FALSE	Medium	Master Protein	O14979	Heterogeneous nuclear ribonucleoprotein D-like OS=Homo sapiens OX=9606 GN=HNRNPDL PE=1 SV=3	FALSE	0.014742	1.14369	1.90476	1	1	1	1	420	46.409	9.57	High		12000000	0.101	0	1
FALSE	Medium	Master Protein	P31930	Cytochrome b-c1 complex subunit 1, mitochondrial OS=Homo sapiens OX=9606 GN=UQCRC1 PE=1 SV=3	FALSE	0.0169492	1.10779	2.08333	1	1	1	1	480	52.612	6.37	High		11000000	0.096	2.05064	1
FALSE	Medium	Master Protein	P18754	Regulator of chromosome condensation OS=Homo sapiens OX=9606 GN=RCC1 PE=1 SV=1	FALSE	0.0169492	1.10796	1.90024	1	1	1	1	421	44.941	7.52	High		16000000	0.129	1.83013	1
FALSE	Medium	Master Protein	Q9BZZ5	Apoptosis inhibitor 5 OS=Homo sapiens OX=9606 GN=API5 PE=1 SV=3	FALSE	0.0169492	1.13253	2.48092	1	1	1	1	524	58.968	7.34	High		5600000	0.068	1.69041	1
FALSE	Medium	Master Protein	O43653	Prostate stem cell antigen OS=Homo sapiens OX=9606 GN=PSCA PE=1 SV=2	FALSE	0.0169492	1.13739	8.77193	1	1	1	1	114	11.951	4.94	High		7600000	0.585	0	1
FALSE	Medium	Master Protein	Q13155	Aminoacyl tRNA synthase complex-interacting multifunctional protein 2 OS=Homo sapiens OX=9606 GN=AIMP2 PE=1 SV=2	FALSE	0.0169492	1.12901	2.8125	1	1	1	1	320	35.326	8.22	High		10000000	0.122	0	1
FALSE	Medium	Master Protein	O43399	Tumor protein D54 OS=Homo sapiens OX=9606 GN=TPD52L2 PE=1 SV=2	FALSE	0.0169492	1.125	4.85437	1	1	1	1	206	22.224	5.36	High		3400000	0.179	0	1
FALSE	Medium	Master Protein	Q8IWV8	E3 ubiquitin-protein ligase UBR2 OS=Homo sapiens OX=9606 GN=UBR2 PE=1 SV=1	FALSE	0.0191847	1.09178	1.08262	1	1	1	1	1755	200.408	6.24	High		8600000	0.024	2.40528	1
FALSE	Medium	Master Protein	P36957	Dihydrolipoyllysine-residue succinyltransferase component of 2-oxoglutarate dehydrogenase complex, mitochondrial OS=Homo sapiens OX=9606 GN=DLST PE=1 SV=4	FALSE	0.0191847	1.07381	1.766	1	1	1	1	453	48.724	8.95	High		9300000	0.101	1.86356	1
FALSE	Medium	Master Protein	P57678	Gem-associated protein 4 OS=Homo sapiens OX=9606 GN=GEMIN4 PE=1 SV=2	FALSE	0.0191847	1.08858	0.661626	1	1	1	1	1058	119.96	6.04	High		17000000	0.038	0	1
FALSE	Medium	Master Protein	Q9P258	Protein RCC2 OS=Homo sapiens OX=9606 GN=RCC2 PE=1 SV=2	FALSE	0.0191847	1.06621	1.53257	1	1	1	1	522	56.049	8.78	High		8300000	0.07	0	1
FALSE	Medium	Master Protein	P54709	Sodium/potassium-transporting ATPase subunit beta-3 OS=Homo sapiens OX=9606 GN=ATP1B3 PE=1 SV=1	FALSE	0.023753	1.04082	3.94265	1	1	1	1	279	31.492	8.35	High		11000000	0.166	0	1
FALSE	Medium	Master Protein	O75477	Erlin-1 OS=Homo sapiens OX=9606 GN=ERLIN1 PE=1 SV=1	FALSE	0.023753	1.04058	2.02312	1	1	1	1	346	38.901	7.87	High		6800000	0.101	0	1
FALSE	Medium	Master Protein	P31513	Dimethylaniline monooxygenase [N-oxide-forming] 3 OS=Homo sapiens OX=9606 GN=FMO3 PE=1 SV=5	FALSE	0.023753	1.03939	3.38346	1	1	1	1	532	59.994	7.78	High		62000000	0.072	0	1
FALSE	Medium	Master Protein	Q92599	Septin-8 OS=Homo sapiens OX=9606 GN=SEPT8 PE=1 SV=4	FALSE	0.0275229	1.02849	1.86335	1	1	1	1	483	55.721	6.28	High		21000000	0.089	1.64611	1
FALSE	Medium	Master Protein	Q96D15	Reticulocalbin-3 OS=Homo sapiens OX=9606 GN=RCN3 PE=1 SV=1	FALSE	0.0275229	1.02891	2.13415	1	1	1	1	328	37.47	4.89	High		20000000	0.166	0	1
FALSE	Medium	Master Protein	Q15691	Microtubule-associated protein RP/EB family member 1 OS=Homo sapiens OX=9606 GN=MAPRE1 PE=1 SV=3	FALSE	0.0275229	1.02507	2.61194	1	1	1	1	268	29.98	5.14	High		9900000	0.136	0	1
FALSE	Medium	Master Protein	Q16576	Histone-binding protein RBBP7 OS=Homo sapiens OX=9606 GN=RBBP7 PE=1 SV=1	FALSE	0.0275229	1.0215	3.76471	1	1	1	1	425	47.79	5.05	High		7400000	0.122	0	1
FALSE	Medium	Master Protein	P68402	Platelet-activating factor acetylhydrolase IB subunit beta OS=Homo sapiens OX=9606 GN=PAFAH1B2 PE=1 SV=1	FALSE	0.0275229	1.00851	3.93013	1	1	1	1	229	25.553	5.92	High		7400000	0.212	0	1
FALSE	Medium	Master Protein	Q8TF62	Probable phospholipid-transporting ATPase IM OS=Homo sapiens OX=9606 GN=ATP8B4 PE=1 SV=3	FALSE	0.0275229	1.00113	1.25839	1	1	1	1	1192	135.782	6.99	High			0.038	0	1
FALSE	Medium	Master Protein	P13928	Annexin A8 OS=Homo sapiens OX=9606 GN=ANXA8 PE=1 SV=3	FALSE	0.0275229	0.996971	3.0581	1	1	1	1	327	36.858	5.78	High		58000000	0	0	1
FALSE	Medium	Master Protein	P19623	Spermidine synthase OS=Homo sapiens OX=9606 GN=SRM PE=1 SV=1	FALSE	0.0288248	0.960586	3.31126	1	1	1	1	302	33.803	5.49	High		27000000	0.145	2.08224	1
FALSE	Medium	Master Protein	Q15717	ELAV-like protein 1 OS=Homo sapiens OX=9606 GN=ELAVL1 PE=1 SV=2	FALSE	0.0288248	0.970616	4.29448	1	1	1	1	326	36.069	9.17	High		12000000	0.145	0	1
FALSE	Medium	Master Protein	P55010	Eukaryotic translation initiation factor 5 OS=Homo sapiens OX=9606 GN=EIF5 PE=1 SV=2	FALSE	0.0288248	0.962972	2.08817	1	1	1	1	431	49.192	5.58	High		5700000	0.089	0	1
FALSE	Medium	Master Protein	Q15654	Thyroid receptor-interacting protein 6 OS=Homo sapiens OX=9606 GN=TRIP6 PE=1 SV=3	FALSE	0.0288248	0.961777	3.78151	1	1	1	1	476	50.255	7.37	High		9100000	0.086	0	1
FALSE	Medium	Master Protein	Q6N022	Teneurin-4 OS=Homo sapiens OX=9606 GN=TENM4 PE=1 SV=2	FALSE	0.0288248	0.955068	0.325027	1	1	1	1	2769	307.761	6.55	High			0.017	0	1
FALSE	Medium	Master Protein	P22087	rRNA 2'-O-methyltransferase fibrillarin OS=Homo sapiens OX=9606 GN=FBL PE=1 SV=2	FALSE	0.0288248	0.948462	5.919	1	1	1	1	321	33.763	10.18	High		12000000	0.105	0	1
